# Supplementary material for: Altered Proteomic Profile of Exosomes Secreted from Vero Cells Infected with Porcine Epidemic Diarrhea Virus
Source: Viruses. 2023 Jul 27;15(8):1640. doi: 10.3390/v15081640 (PMC10459195; doi:10.3390/v15081640)
Supplement: Supplementary file 1 [file viruses-15-01640-s001.zip]

Archive with 3 entries (3 files):
- Supplementary Files/Supplementary Figure S1.tif
- Supplementary Files/Supplementary Table S1.xlsx
- Supplementary Files/Supplementary Table S2.docx
