# Supplementary material for: Altered Proteomic Profile of Exosomes Secreted from Vero Cells Infected with Porcine Epidemic Diarrhea Virus
Source: Viruses. 2023 Jul 27;15(8):1640. doi: 10.3390/v15081640 (PMC10459195; doi:10.3390/v15081640)
Supplement: Supplementary file 1 [file viruses-15-01640-s001.zip › Supplementary Files/Supplementary Table S1.xlsx]

## Sheet: Sheet1
Supplementary Table 1. The detailed information of the credible proteins identified in the exosomes of Vero cells.
Accession	Gene Name	Unique Peptides	Score Sequest HT	Credible proteins expreesion
				PEDV−infected group			Control group
				P1	P2	P3	C1	C2	C3
A0A0D9R924	PLEC	228	1298.77	105	105.9	105	94.5	94.4	95.3
A0A0D9RD14	DYNC1H1	183	1311.74	108.1	107.2	107.6	92.4	92.3	92.3
A0A0D9R6E6	MYH9	95	1168.22	97.7	97	97.3	102.7	102.5	102.8
A0A0D9S8B1	HSPG2	114	1390.48	135.1	134.6	134.6	64.2	66.1	65.4
A0A0D9R370	FLNA	99	984.75	92.5	92	91.5	108.2	107.8	108
A0A0D9S4U3	FASN	80	1163.92	111.4	110.9	111.5	88.8	88.4	89
A0A0D9RQR8	PRKDC	125	713	119.3	117.6	119.4	80.4	81.7	81.6
A0A0D9RIF8	FLNB	92	715.59	88.7	88.6	89.4	111.8	110.3	111.1
A0A0D9R9X4	FN1	72	1198.64	135.9	137.5	136.6	61.9	64.7	63.4
A0A0D9RDH4	MYH10	87	609.4	100	99.6	99.5	100.3	100.2	100.3
A0A0D9RN38	SPTBN1	96	565.24	99.4	98.8	98.6	101.4	99.9	101.9
A0A0D9RDS4	TLN1	91	538.3	93.9	93.2	94	106.3	105.7	106.8
A0A0D9RN25	SYNE2	138	482.9	108.9	110.1	108.6	90.6	91	90.9
A0A0D9R2J6	AHNAK	105	566.98	81.7	81.9	81.9	119.2	116.9	118.3
A0A0D9RP68	SPTAN1	104	540.16	96.6	96.3	96.2	104.3	103.1	103.5
A0A0D9RC89	FLNC	79	537.36	93.5	93.8	93.2	107	106.3	106.1
A0A0D9QY32	LRP1	99	554.48	106.4	106.7	106.5	93.7	93.2	93.5
A0A0D9R0N5	CLTC	50	850.59	101	100.3	100.7	98.5	99.7	99.7
A0A0D9RJ20	HSP90AB1	38	1003.87	91.7	92.6	91.6	108	108.4	107.7
A0A0D9S7P7	MACF1	109	420.6	96.4	98.8	96.8	102.7	103.5	101.8
A0A0D9S8Z7	AGRN	61	588.13	141.3	140.6	140.9	57.7	59.9	59.6
A0A0D9RWS9	IQGAP1	62	495.81	85.7	85.5	85.4	114.8	114.5	114.1
A0A0D9RTB5	EPRS	68	508.62	104.9	103.4	104	95.5	95.6	96.6
A0A0D9S8E4	UBR4	94	390.21	106.6	104.9	105.9	94	94.3	94.4
A0A0D9RXR5	SNRNP200	72	429.86	116	113.9	114.5	84.7	85.2	85.7
A0A0D9RFW2	LAMB1	62	423.58	138	137.3	138.1	61.7	62.5	62.6
A0A0D9S4D0	RNF213	85	321.84	121.2	119.6	120.2	79.5	79.8	79.6
A0A0D9R9G7	VCL	60	369.81	93.4	93.5	92.6	107.4	106.3	106.8
A0A0D9REP7	EEF2	43	605.47	93.6	93.9	93.5	106.3	106.5	106.2
A0A0D9S4H3	GCN1	71	316.72	108.7	108.3	108.4	91.7	90.9	92
A0A0D9SBD1		18	1076.04	97.7	97.9	98	102.2	101.8	102.3
A0A0D9RBE4	CAD	48	341.71	115.2	115.1	115.3	84.8	85	84.5
A0A0D9RD03	VCP	46	502.65	101	100.3	101	99.1	100	98.7
A0A0D9QW25	CCT2	32	526.46	96.1	95.4	96.8	104.6	103.4	103.7
A0A0D9S9M0		7	2393.25	95.8	99.4	97	100.9	105.2	101.7
A0A0D9S441	HSPA8	25	512.52	89.2	87.7	88.4	111.1	113.3	110.3
A0A0D9QVJ0	ACTN4	35	364.22	88.3	89.1	87.8	112.2	111.3	111.4
A0A0D9RN81	PRPF8	59	303.14	114.7	114	113.9	85.3	86.8	85.3
A0A0D9R1V5	MYOF	60	288.69	81.2	81	82.3	119.3	118	118.1
A0A0D9RJC0	TCP1	32	421.24	98.1	97.4	98	102.2	102.5	101.8
A0A0D9S4W9	CCT3	37	438.67	97.3	97.7	97.4	102.5	102.5	102.5
A0A0D9RJJ4	LAMC1	55	333.19	134.8	134.4	134.1	64.5	66.2	66
A0A0D9RXL9	CCT5	36	425.21	97.1	96.5	96.3	103.6	103.1	103.3
A0A0D9RAF7		46	304.21	100	98.9	99	100.4	101	100.6
A0A0D9RGR4	KIF5B	49	251.36	95.7	94.4	94.3	104.9	105.3	105.3
A0A0D9RSY8	LAMA4	53	271	133.6	134	134.8	65	66.5	66.2
A0A0D9RQS8	VCAN	47	417.14	156.5	154	154.6	43.7	45.6	45.7
A0A0D9R9Y5	CCT8	36	402.66	95.7	95.5	95.5	105.2	103.8	104.3
A0A0D9S647	ATP1A1	39	340.35	88.3	88.8	88.1	111.6	111.2	112
A0A0D9RJD3	ITGAV	36	321.6	88.6	89.9	90.1	111.4	110.2	109.9
A0A0D9RG93	HSPD1	32	353.46	104.4	102.6	102.8	96.7	96.6	96.9
A0A0D9RJU1	VIM	33	423.67	80.3	80.7	80.4	120.4	119.5	118.8
A0A0D9RMJ4	UBA1	35	352.93	99.7	99.5	99.2	100.5	99.5	101.7
A0A0D9RFT6	SMC2	52	271.88	106.8	105.4	105.4	94.5	93.5	94.3
A0A0D9RHQ0	MSN	32	296.12	78.4	76.9	77.7	123.1	121.8	122
A0A0D9RKZ5	ACTN1	29	273.03	89.9	90.2	90.5	109.9	110.2	109.2
A0A0D9QWF7	CAND1	48	275.39	100	99.2	99.5	99.7	100.7	100.8
A0A0D9R0F3	XRCC6	33	359.03	107.2	106.4	106.7	93	93.5	93.1
A0A0D9QXL4	EIF3A	48	269.81	97.8	97.9	97.9	102.3	102	102.1
A0A0D9RS82	CCT7	32	349.82	95.4	94.6	95.6	105.5	104.2	104.7
A0A0D9R4H1	IARS	40	297.93	104.4	104.8	104.1	95.7	95.3	95.6
A0A0D9RTE3	LAMA5	47	213.4	126.1	126.5	126.9	73	74.3	73.1
A0A0D9RQ73	CCT4	29	393.34	97.2	95.7	95.4	101.7	107.5	102.5
A0A0D9RI07		13	718.65	86.6	87.5	86.9	113.1	112.2	113.8
A0A0D9RMI8	HSPA4	40	219.57	91.3	89	90.2	110.4	109.6	109.5
A0A0D9RIN4	LARS	37	222.31	101.8	99.8	101.5	99.3	99	98.6
A0A0D9RJB7	HUWE1	56	200.35	112.2	111.4	112.3	87.3	88.1	88.8
A0A0D9S2X0	KRT10	23	307.03	98.1	97.8	100.3	101.7	100.7	101.3
A0A0D9R013	KRT1	26	381.44	98.6	98.7	101.7	99.8	101.1	100.1
A0A0D9RJE1	DHX9	37	254.53	110.3	110.5	110.4	89	89.5	90.3
A0A0D9RIY5	ABCB1	36	276.03	78.7	77.5	78.7	123.4	119.7	121.9
A0A0D9QW17	NUMA1	45	197.55	105.4	107.4	105.7	93.7	94.4	93.4
A0A0D9S488	LGALS3BP	21	963.83	133.7	136.8	134.4	63.9	65.8	65.5
A0A0D9R1G5	TUBA1B	1	863.77	94.7	96.2	94.5	105	105.1	104.6
A0A0D9RJV9	EZR	29	286.31	79.1	77.6	78.2	124	120.3	120.7
A0A0D9RWS6	RANBP2	51	179.45	106.3	105.5	105.7	94.6	93.7	94.1
A0A0D9R6X5	TUBA4A	5	676.4	100.7	100.4	100.7	99.2	100.8	98.3
A0A0D9S294	HSP90B1	33	317.98	86.8	87.3	87.1	114	112.8	112
A0A0D9R8U1	VARS	30	218.33	102.1	101.5	102	98.4	98.1	97.8
A0A0D9RZC5	HSPH1	32	188.24	87.2	85.6	85.8	114.6	112.7	114.1
A0A0D9RNJ1		15	666.79	82.5	84.1	83.9	114.4	119.6	115.5
A0A0D9RMR7		5	490.48	93.1	92	94.1	107.4	106.9	106.6
A0A0D9R1G2	TUBA1C	2	764.66	99.4	100.2	99.4	100.3	100.6	100.1
A0A0D9RIJ4	SMC4	42	225.4	108.4	106.5	107.5	92.6	92.6	92.5
A0A0D9S4Z6	LMNA	33	212.61	92.4	91.9	91.5	108.7	108	107.5
A0A0D9S0P9	EFTUD2	32	224.05	111	109.8	110.8	89.3	90.2	88.8
A0A0D9RMX2	MTHFD1	34	208.77	102.8	101.7	102.7	97.3	97.8	97.7
A0A0D9RML4	PSMD2	29	263.29	100.6	101.6	100.6	98.9	99.1	99.2
A0A0D9RF24	ANXA6	34	249.24	85.8	86.5	85.9	114.2	114.8	112.8
A0A0D9S3P5	COPA	42	202.99	111.4	110.6	111.9	89	88.8	88.4
A0A0D9QXQ6	MARS	28	224.05	103	102.7	103.4	96.4	97.6	96.9
A0A0D9S2A5	ACLY	31	374.5	105.7	106.4	106	93.5	93.6	94.8
A0A0D9RKM6	TNC	40	155.45	146.2	141.8	144.7	54.2	57	56
A0A0D9RH35	PSMC2	30	248.73	101.5	103.2	104.2	96.7	97.6	96.7
A0A0D9R2T1	GANAB	28	270.39	116.7	115.5	116.6	83.6	83.9	83.7
A0A0D9RDR4		4	564.85	96.3	97.5	96.6	103.2	102.9	103.5
A0A0D9RVN0	TUBB4B	1	568.37	104.1	103	103.8	96.5	96.3	96.3
A0A0D9RMF3	HSPA5	30	278.07	88	86.7	87.4	112.6	112.9	112.4
A0A0D9RCR5	RARS	32	222.11	98.5	97.5	97.8	102.9	100.9	102.4
A0A0D9RY60	IPO5	28	175.69	93.9	92.4	94.7	107.4	105.4	106.3
A0A0D9RR53	GFPT1	23	205.16	102.9	101.4	102.8	97.8	96.8	98.2
A0A0D9RMQ2	TGM2	28	280.67	108.5	108.3	108	91.2	92.6	91.5
A0A0D9RCS8	SND1	40	209.45	99.1	103.3	98.3	97.7	103	98.5
A0A0D9RKY1	CTNNA1	33	165.54	99.2	100.1	99.6	100.8	100.4	99.9
A0A0D9R9Q4	XRCC5	25	273.59	104.8	103.3	104	95.8	95.2	96.8
A0A0D9S6E6	TRIM28	26	279.29	113.2	112.3	111.7	86.6	88.3	87.9
A0A0D9RIA0	ECPAS	29	161.21	102	101.4	101.8	99.2	97.8	97.9
A0A0D9S8Q7	ENO1	17	461.44	90.4	90.5	90.9	109.8	108.7	109.6
A0A0D9REC9		12	333.51	82.3	81.5	81.4	119.6	116.9	118.2
A0A0D9RSQ4		36	158.12	95	93.1	93.8	106.6	105.8	105.7
A0A0D9RNB8	USP9X	41	184.43	111.1	111.5	110.6	89.3	88.6	88.8
A0A0D9RDH2		30	167.92	112.1	112	112	89	87.2	87.8
A0A0D9RMV7		50	199.98	111.9	110.4	111.5	88	89.7	88.6
A0A0D9R188	ACACA	34	181.53	114.9	114.7	115	85.3	84.9	85.2
A0A0D9R339	PSMD1	26	184.83	99.5	99.3	102.6	99.1	100	99.6
A0A0D9RNE3	PFKP	22	200.58	102.5	102.1	103.1	97.5	97.8	97
A0A0D9RR42	CSE1L	31	191.46	104.7	104.2	103.9	94.7	96.3	96.2
A0A0D9R7E7	TUBB	3	618.39	103.3	103.9	104.8	96.3	95.2	96.5
A0A0D9QWS4	AARS	34	209.91	102.8	102.2	103.3	98.5	96.1	97.2
A0A0D9R740	ANXA1	21	262.65	79	78.8	79	122.5	120	120.8
A0A0D9RA32	HNRNPU	28	261.71	95.5	93.6	94.8	106	105	105.1
A0A0D9QVY1	PSMD12	25	184.16	104	103.2	105.2	95.3	96.1	96.2
A0A0D9R0H0	KRT7	21	272.44	102.3	100.5	101.7	98.5	98.8	98.2
A0A0D9RBR7	GART	34	175.86	94.8	95.2	95.8	103.9	106.2	104.2
A0A0D9RQ38	XPO1	27	194.62	106.5	103.9	105.4	93.4	95.3	95.4
A0A0D9R7Y0	MCM2	26	169.27	107.2	105.7	107.1	93.4	93.5	93
A0A0D9RQN8	MCM4	33	173.92	109.7	109.5	108.9	90.1	91.3	90.5
A0A0D9RG78	ITGB1	26	254.58	79.2	77.5	77.9	122.6	120.9	122
A0A0D9QV84	SERPINH1	19	226.28	97.5	97.2	97.4	103.3	102.9	101.8
A0A0D9QX54	UBA2	28	188.04	102.4	102.2	101.8	97.5	97.1	98.8
A0A0D9RIU6		1	533.54	98.6	101.6	96.4	100.6	98.8	103.9
A0A0D9RYE5	SMCHD1	37	154.65	110.1	109.2	111.2	89.1	90.2	90.1
A0A0D9QV99	PSMC5	22	234.16	102.8	102.3	102	99.3	96.4	97.3
A0A0D9RGG4	SF3B1	30	176.11	107.1	106.4	107.6	92.8	93.1	93.1
A0A0D9QYP0	SMC3	37	144.34	101.2	101.1	101.3	98.4	98.2	99.7
A0A0D9R1V0	EIF3C	31	191.62	101.7	101.3	100.7	98.3	99.1	98.8
A0A0D9S3K2	KPNB1	27	183.9	97.6	99.2	97.7	102.1	101.4	102
A0A0D9QXF2	COPB1	29	178.13	108.1	106.9	106.9	93	91.3	93.8
A0A0D9RCZ4		9	421.37	97.6	96.8	97.8	103.2	102.6	102
A0A0D9RIB0	DPYSL3	19	195.18	95	95.9	93.9	105.9	104.2	105.1
A0A0D9RRC2	ANXA4	25	330.9	93.6	95.1	93.1	105.6	107.8	104.8
A0A0D9S3J6	NPEPPS	35	167.09	100.2	99.1	99.8	97.8	100.4	102.7
A0A0D9RWK1	UGDH	22	200.48	96.7	95.7	96.2	103.9	102.8	104.6
A0A0D9R760	EHD4	19	183.6	77.8	78.3	78	122.7	121.4	121.8
A0A0D9RWE1	UGGT1	37	169.15	99.5	100.3	100.9	100	100.8	98.6
A0A0D9RHQ8	UBR5	42	145.8	120.2	116.1	117.6	80.8	82.6	82.7
A0A0D9RUT2	DARS	26	226.31	100.9	100.8	101.1	98.2	99.5	99.4
A0A0D9RTU4		34	134.94	77.1	75.5	76	124.1	123.7	123.6
A0A0D9R4X7	EHD1	19	158.54	86.1	86.5	86.9	114.4	113.1	113.1
A0A0D9RLP2	DST	44	142.62	95.8	95.4	96	104.2	103.3	105.3
A0A0D9SD81		22	220.37	86.3	84.6	84.7	115.7	115	113.8
A0A0D9R758	MCM5	29	147.67	110.9	112.3	111.5	88.3	88.3	88.7
A0A0D9RKT4	TKT	22	181.04	84.7	83.8	84.1	115.5	116.3	115.5
A0A0D9SCB4	BASP1	18	204.12	75.1	74.1	72.6	127.4	124.5	126.4
A0A0D9QUU6	ATP2B1	17	134.41	88.1	87.7	89.3	112.7	111.6	110.6
A0A0D9S0C3	PYGB	26	164.43	100.3	99.2	99.6	100.6	99.5	100.8
A0A0D9R642	HKDC1	28	143.2	103.4	102.7	102.3	97.3	96.3	98
A0A0D9R1C9	MVP	28	160.35	81.4	86.7	81.5	117.5	117.8	115.1
A0A0D9RUB7		22	244.01	95.6	93.6	93.9	106	105	106
A0A0D9R2U6	DDX17	20	186.29	106.9	105.6	104.9	94.1	94.1	94.3
A0A0D9RE13	ACTA1	4	711.5	93.2	95.7	94.4	104.7	105.2	106.7
A0A0D9RPS0	LMNB1	27	138.8	92.6	94	92.1	108.2	106.1	107
A0A0D9R1R5	AP2B1	14	150.7	100.2	100	99.5	99.7	101.2	99.3
A0A0D9R4H6	TUBB2A	1	556.19	102.4	101.6	99.2	97.5	101.2	98.1
A0A0D9RKY9	HSPA9	30	160.17	92.4	93.3	93.3	107.3	107.8	105.8
A0A0D9S3R1	HYOU1	28	142.28	97.8	97.7	97.8	102.9	102	101.8
A0A0D9SCC3		24	188.23	104.4	103.9	103.6	96.2	97	95
A0A0D9R300		28	149.89	102.1	101.5	101.9	98.4	97.7	98.4
A0A0D9R2K9	EEF1G	20	266.17	97.3	96	96	103	103.5	104.2
A0A0D9RBJ0		22	161.12	108.7	108	107.8	91.2	92.9	91.4
A0A0D9R016	KRT2	18	200.61	103.7	102	105.3	95.7	97	96.4
A0A0D9RYD0	EIF3B	21	162.41	98.2	98.2	97.7	101	103.3	101.6
A0A0D9S4P1	MYH14	19	143.09	104.5	105.7	105	95.1	94.2	95.5
A0A0D9RGD1	EIF4A1	11	241.64	104.8	104.1	104.9	95.5	95.3	95.3
A0A0D9RB46	TUBB4A	3	468.69	104	101.8	106.6	96.2	96	95.3
A0A0D9RUU0	MCM6	31	148.86	106.6	107.1	106	93.6	93.6	93.1
A0A0D9SDX8	HSPA2	17	237.77	93.6	94.2	94.7	105.1	105.8	106.7
A0A0D9QVI6	DDX5	18	153.01	112.9	111.5	112.8	86.5	87.9	88.3
A0A0D9S338	RUVBL2	23	155.36	111.9	108.5	109.3	89	90.5	90.8
A0A0D9RBI7	TOP2B	26	125.95	119.2	119.7	120.7	79.2	80.8	80.4
A0A0D9RIE1	STAT1	24	175.68	97.5	96.2	96.1	102.8	103.5	103.9
A0A0D9RGI6	CLTCL1	5	223.94	103.6	100	106.1	95.7	96.2	98.3
A0A0D9SAF6		17	231.87	66.9	66.8	67.2	134.3	132.2	132.6
A0A0D9S6M1	COL11A1	26	151.51	138.7	136.6	137.4	61	62.9	63.4
A0A0D9QY09	PLXNB2	27	127.71	95.8	97.3	97.4	104.7	101.8	102.9
A0A0D9R4H5		21	139.43	138.4	138.8	138.1	60.5	62	62.1
A0A0D9QUP4	ANXA5	20	234.16	91.3	89.8	89.7	110.3	109.5	109.5
A0A0D9R0H6	ACO2	24	132.89	109.6	108.7	110.6	89.7	91.5	90
A0A0D9QWH4	SF3B3	26	141.64	105	106.3	105	94	94.6	95.1
A0A0D9R755	ALDH1A1	16	160.21	106.3	105.3	105.6	94.1	94.2	94.5
A0A0D9RRV1	IMPDH	21	153.66	95.3	96.1	95.2	105	104.3	104.1
A0A0D9RNM7	COL12A1	40	125.39	120.5	119.9	119.7	79.6	80.7	79.6
A0A0D9S7N5	CAP1	18	165.4	83.3	82.3	83.5	116.9	117.4	116.6
A0A0D9R8Z8	COPG1	23	123.03	99.9	99.1	100.7	102.4	98.4	99.4
A0A0D9RKP7		32	125.94	108.8	108.5	109.1	90.1	92.8	90.7
A0A0D9RHX0	GMPS	25	164.53	98	97.2	99.3	103	99.5	102.9
A0A0D9RT77	PSMA7	19	228.73	104	106.3	105	94.9	94.5	95.3
A0A0D9RNK4	MYO1C	31	129.94	99.1	99.2	99.8	100.2	100.6	101.2
A0A0D9R3L1	STIP1	31	133.19	70.4	69.1	69	131.4	129.9	130.3
A0A0D9QUJ7	KARS	25	164.86	97.4	96.2	96.8	103.6	103.5	102.6
A0A0D9SDK6		2	446.57	90.4	92.7	89.7	107.7	112.2	107.3
A0A0D9R4Y1	DSP	42	133.23	108.5	109.2	111	90.7	89	91.7
A0A0D9RHV9		11	280.04	75.5	77.4	75.9	125	122.5	123.7
A0A0D9RZ28	MCM7	27	154.77	112.4	110.6	111.1	89.2	88.6	88.1
A0A0D9R2K6	CYFIP1	14	137.44	96.1	96.6	98	103.1	102.5	103.8
A0A0D9RJC5	AKAP9	40	109.51	110.8	110	110.2	89.3	89.6	90.3
A0A0D9QZ01	UPF1	26	115.07	104.4	103.9	103.4	97.1	96	95.2
A0A0D9QUZ5		24	153.57	85.6	85.4	86.2	112.1	116	114.7
A0A0D9S621	PHGDH	17	127.57	94.4	93.5	93	107.1	105.8	106.1
A0A0D9RPB8	CAST	27	128.82	68.4	69.6	69	132.3	130.1	130.6
A0A0D9RJF7	SMC1A	37	130.38	100.5	101.1	100.8	99	98.8	99.8
A0A0D9S316	TOP2A	23	124.69	108.9	107.2	109.4	91.7	91	91.8
A0A0D9R6L1	HNRNPM	33	148.08	103.3	102.9	103.1	96.3	97.7	96.8
A0A0D9QYB1	ATP5F1B	18	138.55	102.1	102.5	102.3	103.5	94.2	95.4
A0A0D9RBM5	NID1	25	160.39	134.5	134.6	134.3	64.9	65.5	66.2
A0A0D9RLG8	TPR	38	112.89	91.8	92.5	90.9	108	108	108.8
A0A0D9RXQ9	SYNCRIP	18	155.55	90.9	90.7	91.4	109.9	108.4	108.7
A0A0D9S164	SMARCA5	31	125.11	109.6	108	109.1	90	93.3	90
A0A0D9S4M6	P4HB	24	168.93	92.5	90.9	92.5	108.5	108	107.6
A0A0D9S407		17	121.78	101.4	99.9	100.5	100.5	98.2	99.4
A0A0D9R4X2	DNM1L	21	126.63	90.1	90.9	89.8	110	109.1	110.1
A0A0D9S2M1	RDX	18	127.46	77.3	77.6	78	122.7	122	122.4
A0A0D9RQ19	GARS	28	144.46	94.5	93.6	93	106.3	106.4	106.2
A0A0D9RDT3	NCAPD2	28	113.49	106.3	106.1	106.9	92.9	94.3	93.6
A0A0D9QYJ4	HABP2	19	196.01	131.5	127.8	129.3	71	69	71.4
A0A0D9S7W2	YARS	30	129.91	90.4	87.9	89.7	110.8	110.6	110.6
A0A0D9R8K0	USP7	29	126.13	104	103.2	102.8	96.2	97.2	96.6
A0A0D9RKU0	MCM3	22	117.02	106	106.3	105.5	94.4	93.9	94
A0A0D9S873	CLIC4	12	148.16	89.8	90	89.9	110.2	110.1	110
A0A0D9RQY7	PSMA4	14	192.48	107.6	106	107.7	92.7	93.4	92.6
A0A0D9R246	DDB1	30	127.36	103.5	102.6	102.8	97.4	96.2	97.4
A0A0D9RMM1	EIF4G1	28	119.94	103.2	101.8	102.6	98.5	96.2	97.7
A0A0D9QUV1	PSMC4	22	114.22	99.8	101	99.6	98.4	101.5	99.8
A0A0D9RB19	CARS	26	134.98	94.3	93.7	93.1	106.6	105	107.4
A0A0D9RR51	PSMC6	20	170.42	101.8	100.9	100.7	99.2	98.7	98.6
A0A0D9R6R1	MYH11	1	157.03	100.6	119	98.7	88.8	98.3	94.6
A0A0D9R434	FLOT2	18	117.9	97.1	96	97.1	103.5	102.4	103.8
A0A0D9R056	CKAP5	24	104.14	85.8	84.3	86	114.6	115.1	114.2
A0A0D9RIZ6	IGF2R	30	113.22	104.9	107.9	106.4	93.4	94.1	93.3
A0A0D9S3Y0		19	154.48	105.1	106.4	105.9	93.1	95.8	93.7
A0A0D9RBL8	AP1B1	9	118.56	90.9	90.1	101	105.9	105.3	106.9
A0A0D9RYH0	USP14	20	138.51	90.7	93.1	91.5	108	109.6	107.2
A0A0D9R6N8	RACK1	16	231.89	99.3	98.4	98.5	101.7	101.6	100.5
A0A0D9S360	PSMD3	20	165.67	107.3	107.4	105.1	94	92.4	93.8
A0A0D9RDN9	AP2A2	16	119.38	99.3	100.1	101.1	99.7	99.3	100.5
A0A0D9R1W6	PFKM	18	156.47	103.3	101.1	103.2	97.4	97.3	97.8
A0A0D9RZB5	GNB2	5	204.03	91.2	91.3	90.5	109	108.9	109.1
A0A0D9R1H5		21	161.42	86.3	87.6	87.2	113.4	112.2	113.4
A0A0D9R0X1	DIP2B	26	106.23	83.7	89.2	86.5	112.9	114.3	113.5
A0A0D9QV93	RPS3	16	284.68	106.5	106.3	106.8	92.8	93.8	93.8
A0A0D9R6G5	LDHB	12	211.22	76.3	77	75.9	122.5	126.1	122.2
A0A0D9RTK1	HTT	34	101.14	110.1	107.6	110.2	90.5	90.1	91.5
A0A0D9RZE8	ATP5F1A	22	127.92	105.2	103	103.4	95.1	95.4	97.8
A0A0D9RX05	UTRN	38	107.99	98.6	100.2	100.3	100.1	100.3	100.5
A0A0D9R1P7	DDX23	27	110.97	105.4	106.7	106	93.6	95.3	93.1
A0A0D9RYU5	LCP1	19	101.91	88.3	89.4	90	111.1	110.1	111.2
A0A0D9S2F4	KRT9	20	146.14	97.7	95.8	101.9	101.2	100.7	102.7
A0A4W3NN68	APOE	18	196.25	130.7	130.4	130.4	68.4	69.7	70.3
A0A0D9RRQ6	QARS	24	150.47	102.7	101.7	101.9	98.2	97.5	97.9
A0A0D9RI59	AHCY	19	117	101.4	102	101	99.2	98.7	97.7
A0A0D9R3Q2	DNM2	20	113.26	95.8	96	96.9	103.5	102.3	105.5
A0A0D9RHW7	PABPC1	12	164.9	64.7	64.4	64.8	138.5	133.6	134.1
A0A0D9RVM1	DHX15	27	147.5	109.2	106.7	108.9	91.1	92.4	91.7
A0A0D9R4V8	DNMT1	28	101	107.4	105.8	107.7	91.8	93.4	93.8
A0A0D9RHR4	PSMD6	20	149.98	101	100.2	100.4	100.3	98.7	99.4
A0A0D9S642	PTGFRN	26	132.69	89.4	88	88.8	111.2	111.2	111.4
A0A0D9RSM7	PSMA6	15	250.35	103.6	103.4	102.9	96.9	96.8	96.4
A0A0D9R8B1	RUVBL1	14	116.86	111	108	110.1	91.1	89.2	90.6
A0A0D9QUQ1	EEA1	28	91.61	77.3	76.9	75.8	124.7	122.6	122.7
A0A0D9QWT3	IPO7	20	120.13	98.8	104.1	99.7	97.9	102.4	97.1
A0A0D9RMR8	CLUH	27	117.13	104.7	113.2	105.9	93.1	90.8	92.3
A0A0D9RJN5	NCKAP1	25	121.82	98	96.8	98.7	103.2	100.8	102.5
A0A0D9R227	PSMD11	22	121.15	101	99.1	99	99.3	101.2	100.4
A0A0D9RNM2	YWHAE	16	156.32	80.8	78.1	80	121.5	120.5	119.1
A0A0D9RV11	MTREX	26	125.34	100.9	101.7	101.3	98	99.1	99
A0A0D9RY11	COL4A2	19	98.33	131.9	132.9	132.3	66.6	67.5	68.8
A0A0D9S2N6	FAT1	25	93.55	111	109	109.3	89.7	89.7	91.2
A0A0D9RMH4	GDI2	15	104.3	80.2	82.8	80.5	119.2	119.6	117.6
A0A0D9R869	PPP1CA	7	144.96	89.4	89.3	89.8	110.9	110.9	109.7
A0A0D9S510	HIP1R	23	106.07	109.1	106.3	109.6	90.9	92.1	92.1
A0A0D9RKW3		26	129.29	110.9	109.1	111.1	90.1	89.4	89.4
A0A0D9R0F0	PSMC3	13	136.62	102.9	100.9	101.3	98.4	98	98.5
A0A0D9RH37	PRDX6	15	156.03	92.5	92	93	108.5	106.5	107.4
A0A0D9RXA4	EIF5B	28	100.96	86.5	88.1	86.7	113.2	112.4	113.1
A0A0D9R055	KRT5	11	142.61	98.9	100.7	100	99.7	101.8	98.9
A0A0D9QYL1	POLR2B	25	107.75	118.6	116.5	117.3	81.6	83.5	82.4
A0A0D9RPF4	EFEMP1	19	121.95	137.7	138.8	137.9	61.3	62.2	62.1
A0A0D9S293	CNP	19	129.25	83.7	83.7	84.3	117	115.5	115.7
A0A0D9S6J3	PSMA5	11	203.94	102.3	103.8	103.4	96.4	97.7	96.4
A0A0D9RJ27	COL5A2	20	116.64	134.8	134.6	136	62.9	66.1	65.6
A0A0D9R354	SLC3A2	19	108.08	76.6	78	81.2	121.8	120.9	121.4
A0A0D9RSU9	COL5A1	17	133.9	129.6	125.5	127	70.6	74.3	73
A0A0D9QX89	GPI	20	154.5	83.2	82.2	82.4	118	117.8	116.3
A0A0D9RN94	TOP1	23	123.51	100.6	99	100.9	99.7	99.4	100.3
A0A0D9S5A4	PPP2R1A	21	120.63	99.6	98	96.7	102.3	101.8	101.6
A0A0D9R822	CPSF1	27	92.79	110.6	110.1	111.6	89.7	88.4	89.6
A0A0D9R8E8	RAB7A	16	184.5	94.6	92.9	94.4	105.7	106.6	105.8
A0A0D9QVC3	HNRNPL	15	118.56	99.8	98.5	100	99.5	100.9	101.3
A0A0D9QYT6	SMARCC2	16	101.3	111.1	108.6	110.3	89.9	90.3	89.7
A0A0D9R0J7	RANGAP1	16	92.97	92.8	93.7	93.1	108	105.5	107
A0A0D9S7F9	PRDX1	10	238.8	85.2	85	85.2	114.5	116	114.1
A0A0D9RAJ5	ANXA11	19	137.33	82.5	82.2	81.1	120.1	117.2	116.9
A0A0D9RV86	ACTR3	17	130.13	91.1	92.8	92.8	108.7	108	106.6
A0A0D9RNX3	HNRNPA2B1	15	128.15	88	89.6	87.5	112.7	110.6	111.5
A0A0D9RHG3		2	194.81	84.4	83.5	81	119.3	113	118.8
A0A0D9SA58		13	120.52	84.1	82.3	83.3	117.7	115.8	116.8
A0A0D9R4H0	COL6A2	21	106.95	134.4	132.7	133.3	65.3	67.8	66.5
A0A0D9R058	KRT6A	8	127.07	93	92.1	94.1	107.7	106.5	106.7
A0A0D9S0P8	HSPA4L	20	105.2	94.3	95.2	96.9	103.7	104.7	105.2
A0A0D9R4I4	THBS1	24	94.31	110.5	109.6	111.2	88.8	90	89.9
A0A0D9RPU6	TTC37	28	90.23	113.2	113.4	112.9	86.3	86.5	87.8
A0A0D9QXC7	USO1	24	91.84	93	96.5	93.7	104.8	107.2	104.7
A0A0D9RY49	TUBB6	7	173.74	105	107.2	104.8	94.6	94.8	93.6
A0A0D9RCV3	TPI1	14	153.2	74.3	75.2	73.7	127.1	125.2	124.4
A0A0D9RSB5	SEC23A	20	87.13	100.2	103.6	101	98.8	97.7	98.7
A0A0D9QYU0	UBA6	21	102.2	99.8	99.8	101.4	97.1	102.7	99.1
A0A0D9RRZ8	INHBA	20	107.11	62.4	63.4	62.7	137.7	136.1	137.7
A0A0D9RC15	LONP1	17	105.56	109.3	109.5	111.9	90.3	88.8	90.2
A0A0D9R3L2	PXDN	22	102.12	119.4	119.1	118.9	80.8	79.6	82.1
A0A0D9R6A2	DDX1	22	96.93	92.4	93.5	92.7	107.6	107.1	106.7
A0A0D9R8K4	GSTP1	10	197.4	99.8	99.8	101	98.8	100.2	100.3
A0A0D9RKP8	CPNE3	15	117.98	94.5	91.5	91.6	106.8	108.1	107.3
A0A0D9R4K9	PDIA6	17	99.66	91	92.1	91.6	107.5	108.8	109
A0A0D9RQ20	KTN1	29	93.24	78.3	79.4	77.4	122.8	120.3	121.9
A0A0D9RE27	PPP1CB	4	143.6	85.6	85.8	88.4	113.4	112.6	114.2
A0A0D9R328	G6PD	22	125.49	92.2	94	92.7	108.2	106.4	106.6
A0A0D9SE11		12	166.33	88.4	89.2	89.7	112.6	109.4	110.8
A0A0D9S8W7	GNB1	6	159.7	90.1	93.4	90.7	110.8	107.4	107.6
A0A0D9RUT7	WDR1	19	132.49	85.5	85.2	84.8	116	113.7	114.7
A0A0D9S7P0	PABPC4	14	119.78	70.9	70.3	69.4	131.8	128.6	128.9
A0A0D9RUM4	LOXL2	19	99.81	143.1	139.2	142.8	56.9	58.9	59.2
A0A0D9RJ83	DIAPH1	23	98.72	96.4	94.8	96.7	104.8	102.7	104.7
A0A0D9RVB8	LAP3	17	110.07	101.8	107.7	102.2	95.1	96.5	96.7
A0A0D9RUN1	POLR1A	23	90.61	114.4	113.5	115.2	85.2	85.4	86.3
A0A0D9RUY0	PARP1	21	86.6	104.9	103.6	105.4	95.4	95.9	94.9
A0A0D9R639	PFKL	15	101.07	105.4	116.4	105.1	87.9	95.6	89.6
A0A0D9RKS7	ASNS	16	104.87	97.4	98.3	98.8	102.7	101.8	101
A0A0D9QUP8	TENM4	26	96.93	129.2	127.9	129.4	70.3	71.3	71.9
A0A0D9QWX9	GLG1	23	82.46	124.3	127.1	125.4	73.6	74.6	75.1
A0A0D9RI00	MYO1B	25	100.96	96.5	95.8	97.1	103.9	102.8	103.8
A0A0D9SCL3	HIST1H1E	6	155.88	146.1	142.3	144.1	54.5	56.8	56.2
A0A0D9SD09		10	805.05	118.6	118.3	119	79.9	82.8	81.3
A0A0D9RMR2	NIBAN2	22	111.48	92	89.3	90.8	110.2	109.4	108.3
A0A0D9RUX9	CCAR2	24	86.54	110.2	107.5	110.2	90.9	91	90.2
A0A0D9RUH9	PCK2	15	90.95	119.2	119.4	117.2	80.6	82.4	81.2
A0A0D9QY64	SRP68	22	93.79	99.9	98.6	99.8	101.2	101.5	98.9
A0A0D9RU97	PSMB5	13	135.89	105	105	104.4	94.5	96.1	95
A0A0D9RYK8	FSCN1	18	128.02	101.5	103.6	101.5	97.6	98.3	97.4
A0A0D9RZW1	YWHAG	9	151.1	77.9	75.7	75.1	124.6	124.2	122.5
A0A0D9S0X6	NAA15	15	94.95	90.8	91.5	90.3	109.2	109.8	108.5
A0A0D9R3S5	ILF3	19	103.34	106	105.3	105.5	95.9	92.5	94.8
A0A0D9RM92	MSH2	21	96.06	109.2	107.5	108.5	90.1	93.8	90.9
A0A0D9SC49		4	129.85	100.7	101.1	101.1	99.3	98.9	98.9
A0A0D9RMZ0	RPA1	20	88.29	109.4	108.7	109.2	91.6	90.4	90.7
A0A0D9RFK8	PSMD13	16	109.67	106.2	104.7	106.6	95.4	93.1	94
A0A0D9RFH5	COPB2	19	95.75	109	108.6	108.4	92	90.3	91.6
A0A0D9RQC3	UGP2	18	97.38	101.4	100	101.6	99.5	98.2	99.3
A0A0D9QY94		2	154.25	78.3	77.8	76.8	126.9	119.6	120.6
A0A0D9S7U2	SFPQ	19	143.17	96.3	98.7	97.3	103.6	101.3	102.9
A0A0D9QXG4	CNOT1	31	88.3	105.9	106.3	104.9	94.2	94.2	94.5
A0A0D9S9U1		16	90.22	114.5	110.9	114	85.3	88	87.2
A0A0D9RBD8	NPM1	12	121.4	92.2	90.9	90.8	109.7	107.3	109.2
A0A0D9QW69	RRM1	23	98.41	110.5	109	110.4	89.9	90.9	89.2
A0A0D9S411	IFI16	19	73.52	98.7	99.4	98.5	102.2	100.4	100.8
A0A0D9RVK4	HNRNPC	17	109.7	104.2	102.6	102.3	97	96.8	97.1
A0A0D9RMA6	MSH6	21	83.21	107.8	108.3	108.4	91.9	91	92.5
A0A0D9RT22	PPIA	12	213.93	63.5	63.5	63.8	138.3	135.3	135.6
A0A0D9R5V5	SERPINE2	14	109.08	127.8	124.9	126.1	72	75.4	73.8
A0A0D9RB03	DYNC1LI1	17	88.87	99.3	100.6	101.6	99.7	99.2	99.5
A0A0D9RP06	YWHAB	5	133.62	73	71.3	72.5	127.5	128.2	127.6
A0A0D9RVG0	BMP1	18	98.39	133.1	133.7	132.2	65.8	67.2	68.1
A0A0D9RGH9	LMNB2	17	84.4	90	88.1	89.1	111.3	109.9	111.6
A0A0D9S3W2	TAGLN2	12	94.46	82.1	81.1	80.5	117.3	120.7	118.3
A0A0D9RSP0	COL7A1	23	83.39	124.7	125.6	126.4	73.6	74.9	74.8
A0A0D9RNC9	IGF2BP3	16	99.48	88.9	86.5	87	112.9	112	112.7
A0A0D9S7M1	CTPS1	17	105.76	95.2	96.1	94.9	103.9	105.5	104.3
A0A0D9R7F4	FLOT1	14	101.73	95.9	96.2	97.1	103.8	102.8	104.2
A0A0D9R4G5	CDC37	15	85.88	78.6	80.3	78.7	122.6	120	119.8
A0A0D9R2L9	MTA2	18	92.37	106.6	107	106.6	92	95.2	92.6
A0A0D9QZ51	FBLN1	17	92.93	144.1	138.9	140.2	59.2	59.9	57.7
A0A0D9RPG9	ATP2B4	6	76.03	91.8	94.3	91.2	103.3	112.8	106.6
A0A0D9RA46	EIF4A2	5	168.36	100.6	102.4	100	98.8	100.2	98
A0A0D9QZU2	VPS35	17	102.36	101.1	100.2	100.8	100.5	99.1	98.3
A0A0D9REE8	GEMIN5	21	83.96	104	104	103.3	97.2	94.6	96.8
A0A0D9QYT4	ITGA3	18	85.08	71.6	72.4	72.5	129.6	126.8	127.1
A0A0D9RFW8	FKBP4	15	106.75	83.2	83.9	83	112.3	112.1	125.5
A0A0D9R866	TFRC	16	82.55	87.8	88.3	86.4	113.2	111.8	112.4
A0A0D9R7L4	RTCB	16	96.49	101.7	101.8	100.3	99.4	99.1	97.7
A0A0D9RVC3	SUPT16H	22	88.65	114.7	111.8	113.5	86.4	87.2	86.5
A0A0D9S3N9	DDX6	17	106.03	101.9	100.4	101.5	99.3	98.7	98.1
A0A0D9RCP9	WASHC5	23	81.71	99.7	99.5	101.9	99.5	98.8	100.7
A0A0D9RNH9	IPO9	17	82.92	101.6	100.4	103	99.3	97.6	98.1
A0A0D9RFF1		1	666.43	101.4	98.3	103	99.8	98.9	98.6
A0A0D9RGI5	POLR2A	24	72.65	112.1	123.6	111.3	84.4	83.8	84.8
A0A0D9R482	YWHAQ	8	89.47	83	83.5	83.5	117.8	116.2	116.1
A0A0D9S5M6		10	99.72	107.4	108	108.7	91	93.7	91.2
A0A0D9QYV7	ESYT1	18	77.08	103.5	100.6	101.4	97.9	98.2	98.3
A0A0D9RS93	PRKAR2A	14	86.61	104.3	103	102.3	96.4	97	97
A0A0D9RYI2	OLFM4	17	169.35	139.8	137.7	139.6	59.7	61.5	61.8
A0A0D9QWY1	USP15	19	73.38	83.9	85.8	85.2	116.1	113.6	115.4
A0A0D9RAT5	SF3A1	23	81.76	98.1	96.9	99.8	102	101.4	101.8
A0A0D9RH15	EIF3E	18	98.69	97.1	94.8	97	104.2	104.1	102.9
A0A0D9RF66	RNH1	15	80.02	91	92.5	92.4	108	109.2	106.8
A0A0D9RJK6	CDK6	15	91.15	107.9	109.3	106.5	92	92.7	91.7
A0A0D9R5A7		10	132.78	95.6	94.5	95.9	104.6	104.3	105.2
A0A0D9RF94	ATP1B1	14	89.35	89.4	88.9	88.6	110.5	111	111.5
A0A0D9S9D4		12	160.2	102.3	101.4	102.1	98.3	97.9	98
A0A0D9RZY4	HIP1	21	87.16	97.9	98.4	100.7	101.1	101	101
A0A0D9RTW6	CLU	13	118.84	132.8	135.1	131.6	65.6	68.2	66.7
A0A0D9R633	GPC4	14	89.82	112	109.9	111.3	87.5	94.1	85.2
A0A0D9QUI8	NMT1	13	80.19	101.8	102.4	103.3	97.7	96.4	98.5
A0A0D9RUA5		1	148.95	80.7	83.8	83.4	121.5	116.3	114.2
A0A0D9RHM3	XPO5	20	76.46	109.2	107	108.3	89.8	93.5	92.2
A0A0D9R8K1	CLIC1	12	101.44	91.3	91.4	90.4	108.8	109.8	108.4
A0A0D9RRR2	SSB	21	99.33	88.9	89	89.2	112.8	109.4	110.7
A0A0D9RLR8	PCNA	10	137.08	88.1	87.5	87	113.9	111.5	112
A0A0D9SCK7	HIST1H2BK	2	765.14	117.9	122.5	120.5	79	80.3	79.8
A0A0D9SCJ9	HIST1H1B	9	96.71	148.2	146.3	147.4	49.8	55.7	52.5
A0A0D9RT16	PSMD14	11	114.86	106.1	104.1	103.8	95.2	95.5	95.3
A0A0D9RDU4	DNAJC13	20	76.38	99.8	101.3	98.9	101.3	98.2	100.5
A0A0D9S6R4		2	108.43	102.4	103.6	103.5	98.7	93.5	98.2
A0A0D9R829	DDX39B	7	105.84	101.1	101.9	100.6	99	98.9	98.5
A0A0D9R3F9	ATL3	17	91.1	112.5	111	111	87	89.1	89.4
A0A0D9RU31	DPYSL2	13	87.95	102.7	100	101.5	98.6	98.7	98.5
A0A0D9R7I5	STRAP	12	77.43	99.9	101.1	100.7	99.7	99.5	99
A0A0D9R6B6	EIF3D	15	99.83	96.8	97.2	98	103.3	101.9	102.9
A0A0D9R3W5	PDIA4	17	71.08	85.7	86	85.6	114.5	114.6	113.6
A0A0D9R8E0	RPN1	20	96.74	98.9	97.4	97.8	102.3	101.8	101.8
A0A0D9RC20		13	86.09	98.6	95.4	96.1	103.1	103.6	103.2
A0A0D9RKG6	ENO3	11	225.51	88	89.6	87.5	112.7	109.4	112.9
A0A0D9RVT5		16	78.53	104.4	102.8	103.8	96.9	96.5	95.6
A0A0D9REU0	NOP56	18	80.43	111.8	112.7	112.5	87.9	86.7	88.2
A0A0D9RVD8	NCAPG	17	66.12	106.2	103	102.3	96.3	95.8	96.3
A0A0D9RMF0	PPP2CA	2	92.19	101	100.8	100.4	98.7	99.6	99.6
A0A0D9RMB4		12	84.24	112	110.8	112	89.4	87.1	88.6
A0A0D9RHD6	PSMB1	11	126.8	101.2	102	103.1	97.1	97.6	99
A0A0D9R6P2	ALDH1L1	19	73.09	108.6	108.9	108.9	90.7	91.3	91.6
A0A0D9RZX9	NARS	15	70.22	93.2	91.9	91.2	107.3	109.4	107
A0A0D9QXE9	SEC23IP	19	78.8	100.2	104.8	103.3	97.4	97.4	96.9
A0A0D9SA35	HIST3H2BB	2	502.29	121.8	126.2	123.9	77.3	75	75.8
A0A0D9QZT4	COLGALT1	21	106.91	112.9	110.7	110.3	87.4	89.9	88.7
A0A0D9QYL9	IGFBP7	13	85.96	124.3	130.1	124.5	72.6	72.7	75.7
A0A0D9RPC3	GNAI2	7	95.22	89.5	87.4	90.6	110.3	110.2	112.1
A0A0D9QY12	SHMT2	13	84.54	110.7	110.5	109.7	89.7	89.8	89.5
A0A0D9RLA1	ZZEF1	24	70.41	109.5	110.5	109.1	90.1	91	89.8
A0A0D9RFS7	XDH	13	103.15	64.5	64.1	64	137.2	135.5	134.7
A0A0D9QVF5	AIMP1	11	79.07	95.7	95.4	94.7	105.1	105	104.1
A0A0D9RSS3		13	91.58	91.2	91.1	91.4	109.6	108.5	108.2
A0A0D9R7T1	HNRNPH1	4	85.95	101.7	103.4	101.2	97.3	98.1	98.4
A0A0D9RD85	WARS	14	79.74	101.3	103.9	98.2	99.1	98.7	98.6
A0A0D9R8U2	DBN1	11	87.49	65.3	69.1	67.7	131.9	133.2	132.7
A0A0D9RIL9	QSOX1	17	94.62	109.1	109.7	109.8	90.6	90.5	90.3
A0A0D9RUN4	FYCO1	22	72.4	108.6	116.5	109.5	86.2	91.4	87.9
A0A0D9QWP5	XPOT	15	67.04	105.3	104.6	105.7	95.8	94.2	94.3
A0A0D9R8M1	ANXA7	13	77.5	90.3	90.2	91.1	109.3	109.3	109.8
A0A0D9RGV0	RRBP1	24	65.56	88.4	88.4	88.8	112.9	110	111.6
A0A0D9S3N4	ARCN1	16	69.06	96.3	94.9	94.9	105.4	105.1	103.5
A0A0D9R952	OPA1	21	76.14	97.7	96.7	99.6	102.6	100.5	103
A0A0D9R6R2	SHMT1	12	78.59	95.8	95.8	96.3	105	103.2	103.9
A0A0D9RX61	TARS	22	79.25	89	88.5	89.6	111.7	110.4	110.9
A0A0D9S835	NUDC	16	84.81	78.6	78.2	79.8	122.3	120.8	120.3
A0A0D9S897	HNRNPR	10	84.72	98.1	95.9	97.3	104.6	101.3	102.9
A0A0D9RFF7		11	104.23	102.3	103.1	102.9	98.1	96.2	97.4
A0A0D9RCW2	USP5	16	84.74	100.4	99.6	99.4	99.1	100.2	101.3
A0A0D9R2V4	NCL	19	82.36	87.3	86.8	87.1	113.8	112.8	112
A0A0D9R0W0	SSRP1	15	72.2	108.6	105.4	107.5	94.3	91.9	92.3
A0A0D9QUU5	NSF	16	71.43	103.7	102.6	103.4	96.3	96.6	97.5
A0A0D9S5H6		8	105.12	80.5	82.7	78.5	118.4	119.9	120
A0A0D9RDP7	PFAS	17	69.32	101.6	104.2	105.9	95.4	99	94
A0A0D9RZ03	CDH2	13	69.08	127.7	130	130.3	70.2	72.2	69.7
A0A0D9R4P6	ROCK2	16	62.86	91.6	91.8	91.2	104.9	106.4	114.1
A0A0D9RKR9	PSMB6	10	135.88	103.2	102.6	104.9	95.9	97.2	96.2
A0A0D9RTG3	PPP2CB	2	79.13	106.3	104.9	105.9	96.2	93.5	93.3
A0A0D9RPM3	PSMA3	14	178.97	104.7	103.9	104.6	95.1	96	95.5
A0A0D9RNR3		13	59.78	109.9	108.8	108.7	90.9	89.9	91.7
A0A0D9RYH3	ROCK1	15	72.17	93.5	91.8	91.8	108.5	107.8	106.5
A0A0D9S2L7	EHD2	16	80.28	94.8	96	94.4	105.5	104.8	104.6
A0A0D9R2H5	CALR	16	80.17	80.1	78.2	80.8	120.3	121.8	118.9
A0A0D9SAB7		2	97.95	101.3	102.1	103.9	97.4	98.9	96.6
A0A0D9RZW6	HSPB1	10	130.02	96.2	96.8	95.5	105.4	102.6	103.5
A0A0D9SAU5		1	106.51	107.3	106.5	100	95.7	93.9	96.6
A0A0D9RYQ9	GDI1	7	65.78	80.5	80.4	83	118.5	117.5	120.1
A0A0D9RYM1	NPC1	15	90.23	94.4	94.5	95.1	104.3	106.6	105
A0A0D9S2F0	KRT14	4	104.57	95.5	97.1	98.1	103.4	103.2	102.8
A0A0D9QZF1	HNRNPA1	6	109.16	82.8	84.7	82.7	118	115.1	116.8
A0A0D9S8L2	PLOD1	17	72.65	118.6	116.4	117.9	81.7	82.7	82.6
A0A0D9RIN2	TPM1	9	78.69	68.4	67.8	68	133.6	130.5	131.7
A0A0D9R7B0	GSPT1	8	71.91	89.7	87.9	89.2	110.9	110.9	111.4
A0A0D9RWF4	CTNNB1	12	65.52	105.4	103.2	105	94.9	97	94.6
A0A0D9RHY8	MYO1E	17	68.74	100.4	99.6	99.5	99.1	99.8	101.6
A0A0D9RL55	MYBBP1A	19	75.27	108.4	106.5	106.2	92.3	93.6	93.1
A0A0D9RLH2	GSN	16	78	102.3	101.2	98.9	100.1	98.2	99.2
A0A0D9R716	RAB1B	4	107.49	78.8	78.1	78.3	121.3	122.1	121.4
A0A0D9R8P6	DRG1	13	61.86	91.3	90.4	90.6	110.8	107.7	109.3
A0A0D9S5T8	PSMB4	8	85.92	105.5	104.2	104.6	95	96.4	94.2
A0A0D9RNG4	IGF2BP2	14	76.1	94.3	94.5	94.9	104.6	105	106.6
A0A0D9R8Q2	HADHA	16	72.19	113.3	116	116.2	83.8	85.7	85
A0A0D9RS70	IQGAP2	19	65.52	95.9	97.9	97.8	104.3	101.1	103.1
A0A0D9S1C2	VAT1	9	90.12	95.5	95.5	95.7	104.5	103.2	105.6
A0A0D9R1W7	TUFM	13	65.9	109.9	109.2	111.9	90	89.5	89.6
A0A0D9S2E8	KRT16	8	93.66	94	96	97	103.1	104	105.9
A0A0D9SDL0	PCBP1	6	94.95	96.3	93.4	94	106.5	103.8	105.9
A0A0D9R392	ATP6V1A	13	79.69	99.6	99.8	102.3	98.7	99.1	100.5
A0A0D9RZJ3	SERPINE1	14	92.67	116.3	115	114.9	83.2	84.4	86.3
A0A0D9R8E6	P4HA1	16	68.01	100.8	101.1	100.9	100.5	96.7	100
A0A0D9R3A5	HCFC1	18	69.45	112.7	111.3	114.1	86.7	87.9	87.4
A0A0D9S8P6	CLSTN1	19	84.61	135.1	131.7	132.1	67.8	66.5	66.8
A0A0D9S030	GTF2I	19	72.56	111	107.5	110.7	89.9	90.8	90.2
A0A0D9RSW2	TNPO1	11	82.22	103.6	103.7	104.2	96.4	96.7	95.5
A0A0D9S0T1	LTA4H	16	72.27	82.9	81.5	82.1	118.9	116.5	118
A0A0D9RC21	KLC1	13	73.45	95.6	95.2	95.6	104.8	103.9	104.8
A0A0D9RDK2		14	55.14	103.8	105.7	104.3	95.7	94	96.6
A0A0D9R0V1	KIF1A	18	57.5	107.1	107.5	107.8	91.5	92.7	93.4
A0A0D9RF55	CST3	6	174.24	133.9	134.9	134.8	64.6	66.6	65.3
A0A0D9RB84	KHSRP	16	76.35	91.4	91.1	92.9	109.3	107.5	107.8
A0A0D9R0E2	SEPTIN2	12	72.83	94.1	93.1	94.3	107.3	104.9	106.4
A0A0D9RDI1		13	61.43	117.4	114.8	116.4	81.6	86.2	83.5
A0A0D9S957	PRSS23	10	81.89	130.4	130.1	129.2	69.8	70.2	70.1
A0A0D9S2H4	WASHC4	18	65.65	97.7	97.4	97.5	102.6	101.8	103
A0A0D9RGW2	NUDCD1	12	65.9	97.1	96.9	96.8	101.6	104.3	103.2
A0A0D9RAM8	PDIA3	14	71.63	80.9	83.6	82.2	117.6	118.1	117.6
A0A0D9RFQ6	GNA11	11	64.26	93.5	95.8	92.8	106.9	105	105.9
A0A0D9SCL7	HIST1H1C	3	132.94	157.3	149.7	151	45.5	47.8	48.7
A0A0D9RKN3	GNB4	6	105.4	86.6	84.6	90.6	112.7	113.5	111.9
A0A0D9RHD1		10	81.9	80.4	78.2	79	121.4	120.7	120.4
A0A0D9RE47	CYFIP2	2	74.2	78.7	82.2	76.3	125.5	118.5	118.7
A0A0D9QYE6	PPAT	14	67.53	94.2	96	94.2	105.1	106.6	104
A0A0D9S4R8	POLD1	20	71.69	113.5	113.1	113	85.6	87.7	87
A0A0D9RC78	RPL10A	9	79.26	98.7	100.8	99.3	99.9	101.1	100.3
A0A0D9QX48	HTRA1	16	82.06	129.7	127.7	129.1	68.7	72.9	71.8
A0A0D9RVL3	XPO7	18	68.12	106.7	106.5	105.1	94.6	93.7	93.4
A0A0D9RBS7	ACO1	16	71.6	109.5	108	109.5	90.5	91.9	90.6
A0A0D9R4M2	LGALS1	7	142.91	83.6	84.7	84.5	115.9	114.8	116.5
A0A0D9S7F8	AKR1A1	13	66.46	90.8	91	89.5	109.8	108.5	110.4
A0A0D9RFB4	XRN2	12	52.67	102	99	101.2	96.7	100.9	100.2
A0A0D9REJ2	SERPINA5	10	76.3	155.8	145.5	147.4	49.2	51.1	51
A0A0D9QWN3	COPS4	17	67.64	96	98.1	96.6	105.6	101.9	101.9
A0A0D9QWQ0	SEC31A	15	71.4	107.4	110.4	106.7	93	90.6	91.9
A0A0D9SAP7	HNRNPH2	3	76.83	100.6	103	105	100.7	95.6	95
A0A0D9RL72	PSMD5	12	68.32	98.2	96.7	98.6	102.1	102.3	102.2
A0A0D9R9H4	NAPRT	11	69.97	107.4	109.1	107.9	91.4	92.1	92.2
A0A0D9QZL8	API5	13	62.4	100.3	98.8	100.6	99.5	99.7	101
A0A0D9S0E1	DDX3Y	13	85.07	94.4	93.9	94.3	106.8	105.1	105.6
A0A0D9QZM9	SPAG9	15	57.85	92.2	93.2	92.6	106.2	106.3	109.4
A0A0D9QYW2		12	88.75	86.6	86.3	87.5	114.8	111.9	112.9
A0A0D9S679	CSDE1	17	68.05	107.4	107.9	105.8	93.2	94	91.7
A0A0D9R719	FLII	18	59.14	96.7	96.9	96.5	104.4	103.4	102.2
A0A0D9RLK1	EIF2S1	15	70.32	97.9	95.8	97.4	102.2	103.6	103.1
A0A0D9RY25	TPP2	20	58.66	93.1	92.4	91.6	107	107.7	108.1
A0A0D9R447	GSK3B	8	59.71	103.3	100.8	104.5	98.1	94.4	98.9
A0A0D9RG30	PLOD2	14	60.68	108.1	114.3	109.9	87.9	89.4	90.5
A0A0D9QZA6	NAT10	16	56.8	109.7	109.5	110.5	89.9	90	90.5
A0A0D9R1Q7	PRPF19	12	92.36	104.7	101.7	104.4	95	96.8	97.5
A0A0D9S4Z7	KNTC1	18	57.22	108.7	112	106.2	91.2	92.4	89.6
A0A0D9REE3		12	66.61	97.4	95.7	98.4	102.5	103.3	102.8
A0A0D9QWR2	DDX19A	2	67.91	95.4	93.4	96.8	106	103.1	105.2
A0A0D9S9R0		13	84.27	92.1	92.7	91.4	107.1	108.8	107.8
A0A0D9S2A8	TENM3	15	63.82	123.7	124.6	123.1	74.5	77.1	76.9
A0A0D9RKH2	PFN1	8	111.1	81.1	80.6	81.5	118.5	120.4	118.1
A0A0D9RLR1	H2AFY	9	101.7	116.5	115.3	116.2	84.2	85.1	82.7
A0A0D9RGP2	BIRC6	19	58.76	109.4	112	108.7	87.7	93.4	88.7
A0A0D9S319	ZW10	16	59.12	104.7	104.5	104.9	96.5	94.1	95.4
A0A0D9RY95	PPP4R1	15	54.53	99.6	99.8	101.7	95.3	100.8	102.9
A0A0D9R9E3	SKIV2L	17	71.59	109.9	108.6	110.5	89.6	90.8	90.6
A0A0D9RNS4	OSBPL3	16	63.41	107.5	104.9	107.2	92.1	92.9	95.4
A0A0D9SB26	RAP1B	7	76.94	75.9	79.3	75.1	124.4	122.9	122.5
A0A0D9RCE1	IDH1	14	71.73	88.3	88.3	87.8	112	112	111.6
A0A0D9RZH5	SRRT	18	69.09	111.1	113.4	110.7	89.6	86.6	88.6
A0A0D9R2L5	IDE	16	60.72	92.5	92.7	94.4	105.7	107.4	107.3
A0A0D9S4H7	RPLP0	11	139.98	101	104.7	102.7	97.8	97.7	96.1
A0A0D9RVF1	CCDC93	16	62.67	101.4	102.4	101.8	98.6	97.5	98.1
A0A0D9QVN1	RAB6A	6	74.03	78.8	77.3	78.7	123.4	119.9	122
A0A0D9QV00	SUPT5H	16	56.43	105.5	104.5	103.8	93.8	97.4	94.9
A0A0D9SB72		10	71.55	100.5	100.4	102.5	99.4	99.3	97.9
A0A0D9QYW4	COL1A1	17	67.16	123.6	122.1	122.2	76.6	78.2	77.3
A0A0D9R1Z7	DDX39A	5	90.01	104	102.8	103.5	96.5	96.8	96.4
A0A0D9S509	TBCD	17	62.37	108.5	108.3	108	91.6	90.9	92.7
A0A0D9RR39	FERMT2	13	54.37	90.6	92.1	93.8	107.8	107.2	108.6
A0A0D9S732	PGM1	14	67.46	102.7	101.4	102.1	96.6	98.5	98.7
A0A0D9RCA0	FKBP5	16	65.7	96	94.9	96.3	105.2	102.6	105
A0A0D9S6F7	RAP1A	5	71.26	76.2	73.3	75.3	127.5	124.6	123.2
A0A0D9SCL1	HIST1H1D	3	129.29	167	157.8	159.6	39.3	37.5	38.8
A0A0D9REY7	BZW1	14	65.22	90.4	91	90.2	109.4	110.1	108.8
A0A0D9RMX8	PSME4	18	66.46	100.5	100.6	101.3	98.7	100.2	98.7
A0A0D9QWR9	DDX19B	1	61.21	84.1	82.8	75.4	122.6	120.3	114.9
A0A0D9S2A3	CALM1	7	88.36	73.9	76.5	73.8	125.9	125.9	124.1
A0A0D9RZY9	MALT1	15	58.62	98	100.4	99.9	99.8	100.5	101.3
A0A0D9S2E9	CUL5	13	58.49	95.2	95.5	94.9	105	104.9	104.5
A0A0D9R5M1	CCAR1	17	57.35	119.8	117.2	119.2	81.1	80.3	82.3
A0A0D9S8M7	MTOR	19	56.85	103	104	105.1	95.1	97.3	95.5
A0A0D9REV2	NCBP1	14	52.48	99.5	101.8	101.3	98	99.2	100.2
A0A0D9RA33	RFC4	10	61.51	106.2	104.7	106.7	94.3	93.6	94.5
A0A0D9R3K0	EIF3L	11	89.06	102.6	102.2	102.2	97.5	98	97.5
A0A0D9S2G5	SAE1	14	77.37	92.9	92.1	93.3	108.3	107.7	105.6
A0A0D9R7K9	CTSF	12	71.82	124.9	119.8	121.7	76.7	79	77.9
A0A0D9R121	CTNND1	16	60.78	93.5	99.9	97.5	103.2	103.2	102.8
A0A0D9QZX8	SCPEP1	12	78.91	104.6	104.8	105.4	95	94.6	95.5
A0A0D9S1T9	STAT3	14	55.11	109.7	108.4	112	88.1	92.1	89.7
A0A0D9RHL4	SEMA3C	14	70.76	101	101.7	100.3	99.2	99.4	98.4
A0A0D9SCL0	HIST1H3A	1	256.42	112.8	107.6	114	85.2	90.5	89.9
A0A0D9RHM6	ATP6V1C1	16	70.55	100.5	101	100.2	98.9	98.7	100.7
A0A0D9RUD1	CAPN2	15	57.36	91.6	91.1	90.9	109	108.9	108.3
A0A0D9RSX6	MAP1B	17	57.48	91.1	91.3	91.5	110.1	108.3	107.8
A0A0D9S7X1		10	60.25	109.8	108.9	109.7	86.5	96.2	88.8
A0A0D9QZN3	NME2	8	99.42	74.3	75.2	73.7	125.6	125.2	126.1
A0A0D9R7K6	STXBP2	14	55.76	91.9	97.9	94.5	105	104.6	106.2
A0A0D9R1N4	ARF3	5	89.63	90.6	89	91.9	109.7	109.4	109.4
A0A0D9RB24	NAP1L4	10	73.75	85	86.2	86.9	114	114.1	113.8
A0A0D9R827	YWHAH	10	91.69	77.5	75.9	76.9	124.7	123	122
A0A0D9RDJ3	PLIN3	15	60.53	84.7	84.6	85.2	114.6	114.5	116.4
A0A0D9QZA2	NT5C2	14	60.36	94.1	94.6	94.2	106.8	105.3	104.9
A0A0D9QY69	NUP93	16	61.26	103.3	102.3	100.4	99.3	96.4	98.2
A0A0D9RKQ2	ACTL6A	11	59.92	104.5	104.8	105	94.5	94.2	97.1
A0A0D9QWR4	HNRNPD	7	72.36	90	87.3	90.1	111.6	110.1	110.9
A0A0D9R403	FAM120A	14	52.66	109.9	113.4	109.8	88.9	88.2	89.8
A0A0D9RHH6	GNAI1	7	74.37	84.3	88.7	82.5	115.8	115.2	113.5
A0A0D9R9A4	ARPC2	13	73.29	88.5	87.4	88.9	111.6	112.1	111.6
A0A0D9RC11	TRAP1	11	64.27	107.4	108.1	106.6	91.9	92.2	93.9
A0A0D9RU93	PSME2	12	64.23	95.4	95.7	97.6	104.2	104.6	102.5
A0A0D9R3N3	PAPSS2	14	56.05	103.1	103.6	102.5	97.2	96.7	97
A0A0D9RQG8	PREP	17	54.98	93.8	96.3	94.6	106.2	103.8	105.4
A0A0D9S1G0	PSME3	12	71.21	98.7	94	97.6	103.9	102.7	103.1
A0A0D9RVX0	LPL	7	142.15	83	81.1	81.1	120.4	117.4	117
A0A0D9SAA1		1	231.1	125.8	116.9	123.1	77.6	80.9	75.7
A0A0D9QXP9	ALB	11	128.56	111.8	114.1	111.8	85.9	89.4	87
A0A0D9R7Q1	CANX	17	73.3	96.7	94.9	96	104.2	103.8	104.6
A0A0D9R4W4	EIF3G	14	63.13	86.9	86.7	88.2	113.9	113.2	111.1
A0A0D9RQ57	SNX2	11	50.58	90.8	91	90.2	110.7	107.8	109.5
A0A0D9RED0	CD9	9	97.2	79.6	78.4	79.3	122.7	119.9	120.1
A0A0D9QZ46	ATXN10	12	52.55	99.4	101.3	99.4	100	97.9	102.1
A0A0D9S247	RAB5C	5	72.13	92.5	90.5	92.3	107.1	109.4	108.2
A0A0D9RWA7	PGM2	15	65.23	94	94.6	93.3	107.2	103	107.8
A0A0D9R710	PLXNA1	16	59.99	89.9	91.4	89.9	110.8	108.3	109.7
A0A0D9S2C3	FKBP10	10	59.62	103.6	103.1	104.7	96.4	95.3	96.9
A0A0D9RIR7	STK3	8	51.17	96.7	98	98.3	101.1	102.2	103.6
A0A0D9QZD8	ACTR1A	7	74.61	105.7	103.1	103.4	95.5	95.3	97
A0A0D9RJB8	EML4	17	55.19	99.6	100.3	99.9	100.6	98.6	101.1
A0A0D9RVV5	ATP6V1B2	14	57.38	93	92.7	94.6	106.9	106.4	106.4
A0A0D9S6D8	MOV10	17	57.11	90.1	92.6	91.5	109	109.2	107.6
A0A0D9S0Y5	CHORDC1	12	50.19	92.8	89.7	91.9	109.7	107.8	108.1
A0A0D9R626	FARSB	14	65.84	95.2	94.9	94.6	104.2	106.7	104.3
A0A0D9R0N8	ST13	8	68.82	79.8	78.7	79	122.3	118.9	121.4
A0A0D9QVA2	SMARCD2	11	56.71	115	112.3	113.7	85.8	87.3	85.9
A0A0D9RF58	TBC1D2	13	57.93	112.5	113.7	114.5	87.1	87.5	84.7
A0A0D9RFP6	OGT	12	46.85	108.3	110.1	110	90.3	91.5	89.7
A0A0D9S7H2	RPS8	9	82.95	101.8	103.2	103.3	96.9	97.3	97.4
A0A0D9RJQ8	HARS	11	62.24	92.7	90.6	91.5	109	108.1	108.1
A0A0D9QV68	DDX42	14	52.54	99.5	99.6	97.5	100.9	99.9	102.7
A0A0D9RDT9	RPLP2	6	80.98	90.6	86.9	90.9	111.3	111.2	109.1
A0A0D9RG91	NAMPT	14	64.49	96.6	95.4	95.3	105.5	102.7	104.4
A0A0D9RYD7	MYL12B	9	62.67	83	82.1	81.5	119.3	116.2	117.9
A0A0D9RAV0	A2M	9	210.42	116.3	118	115.8	82.5	83.8	83.5
A0A0D9RT33	HDAC2	8	63.04	105.2	104.1	101.9	97.6	94.6	96.6
A0A0D9RG28		11	80.21	100.4	101.3	101.9	98.2	98.6	99.7
A0A0D9S8F2	RCC2	13	68.12	99.2	100.6	98.6	100.6	99.9	101.1
A0A0D9QWZ1	BUB3	10	58.11	105.2	104.3	103.9	97.6	94.4	94.6
A0A0D9QZM8	OGA	13	60	102.9	100.9	103.7	96.3	97.8	98.5
A0A0D9RVW9	PRPF6	16	55.31	124.7	126.6	123.1	75.6	74.4	75.6
A0A0D9RBK4	PLAA	16	53.25	99.6	99.9	100.4	100.3	99.9	99.9
A0A0D9QVL0	GNA13	12	76.57	88.2	89.1	87.1	112.5	111.5	111.5
A0A0D9S1V5	MMP10	13	76.59	121.8	121.4	122.3	77.6	78.5	78.5
A0A0D9RBT6	EIF2B4	11	49.8	98.3	101.2	100.4	100.5	99.8	99.7
A0A0D9RNW8	TUBA8	1	140.78	92.6	95.1	109.4	95	97	110.9
A0A0D9RV75	KIF15	19	58.59	87.2	87.9	86.7	113.6	112	112.6
A0A0D9S3S0		10	54.71	114.4	111.6	112.8	88.1	87.6	85.5
A0A0D9RUQ5	IMMT	16	50.58	92	93.5	92.9	107.8	105.7	108.1
A0A0D9R9G9	PPP6R3	11	54.88	103.2	102.4	102.4	95.8	97.8	98.4
A0A0D9RG61	PRKAR2B	9	45.49	101.8	106.8	102.2	93.8	102.3	93.1
A0A0D9R8Y6	CHRDL1	9	69.2	141.8	139.1	142	57.2	59.8	60
A0A0D9QZR7		10	84.82	101.2	105.2	101.3	96.2	100.3	95.8
A0A0D9R0V0	TNKS1BP1	16	44.49	90.3	97.4	89.8	106.7	108.1	107.7
A0A0D9RDP9	PAPOLA	11	47.33	108.7	108.6	106.8	92	91.1	92.9
A0A0D9RJS8	DNAJC10	12	59.93	102.8	104.5	106.4	97.6	93	95.7
A0A0D9RY29	RNMT	12	62.22	98.6	97.1	100.1	101.7	99.7	102.8
A0A0D9QVJ9	NAP1L1	7	72.84	88.4	88	89.2	112.7	111.5	110.1
A0A0D9S8S8	ACOT7	10	62.77	100	97	99	101.1	101.7	101.1
A0A0D9RWM3	PDS5A	17	60.57	108.8	109.4	105.1	91.4	93.2	92.2
A0A0D9RAH5	AKR1B1	8	113.24	81.2	83.3	81.1	118.1	119	117.3
A0A0D9RPF0	RAB2A	3	59.37	83.5	85.7	85.2	114.7	113.2	117.7
A0A0D9QWM7	EIF3F	9	72.07	94.8	97.5	96.6	100.9	102.5	107.7
A0A0D9RM57	PSMB7	7	127.51	109.6	105.7	106.2	92.7	93.5	92.4
A0A0D9RMC5	KIF23	13	49.92	95.8	96.3	95.8	105.1	105.5	101.6
A0A0D9RYS4	AIMP2	11	79.56	95.5	94.8	95.8	104	103.3	106.5
A0A0D9S8I7	EFHD2	10	55.73	76.5	79.8	79.6	121.3	120.8	121.9
A0A0D9R2I0	FARSA	11	47.99	99.5	101.9	101.3	100.9	97.5	98.9
A0A0D9RWY2		7	55.64	95.5	97.5	96.9	104.7	102	103.3
A0A0D9RT98	SCFD1	11	49.48	92.2	91.6	91.4	110.3	105.8	108.7
A0A0D9RSS1	SRP54	13	48.45	96.1	92.3	92.7	107.3	104.6	107
A0A0D9R3Z4	CUL1	14	52.56	104.3	104.6	102.8	94.9	96.3	97.1
A0A0D9RAC2	ADSS	12	55.16	91.8	92.8	91.2	106.1	112.6	105.5
A0A0D9RLV2	RABGAP1	14	44.33	97.1	96.7	98.1	104.3	101.3	102.5
A0A0D9R282	GTF3C1	20	50.22	117.1	117.2	117.3	81.1	84.6	82.8
A0A0D9RRZ2	AP3B1	16	47.99	110.2	110.4	109.3	92.4	89.3	88.4
A0A0D9RAY1	FH	14	60.87	89.9	91.7	88.5	111.3	110.4	108.2
A0A0D9RR24	ARFGEF2	7	47.56	108.1	107.9	108.3	91.1	92.7	91.9
A0A0D9RS97	PSMA2	12	83.09	101.5	102.3	102.2	99.2	96.9	97.8
A0A0D9R3B0	BLMH	13	53.94	97.6	101.4	97.4	100.8	101.2	101.6
A0A0D9S2D4	JUP	8	46.23	106	102.7	104.7	95.3	95.2	96.1
A0A0D9S1G6	RPS3A	15	76.57	94.4	96.9	93.7	105.6	104.6	104.8
A0A0D9R8Q1	TRIM24	13	44.24	118.1	119.6	119.1	79.4	80.9	82.9
A0A0D9S3F8	PSMB3	8	81.03	105.4	103.1	103.6	96.1	96.3	95.5
A0A0D9RZY7	ALPK2	15	46.5	114.1	113.9	115	85.2	85.7	86.1
A0A0D9RNP0	ABR	14	51.58	103.5	102.6	104.3	95.3	97.9	96.4
A0A0D9RFW7	CPSF2	14	47.67	100.5	103	102	97.8	98.7	97.9
A0A0D9R8C6	CORO1B	12	64.02	96.1	97.7	97	103.4	102.9	103
A0A0D9RBV8	GLA	10	54.02	118.1	115.2	116.8	81.8	84.2	83.8
A0A0D9RK94	CCDC22	14	47.24	97.8	97.2	97.7	102.7	101.8	102.8
A0A0D9RUB4	PRMT5	12	63.79	99.1	99.7	100.5	98.8	100.3	101.4
A0A0D9S1T7	MMP7	10	98.9	135.2	135	138.4	62.8	63.3	65.2
A0A0D9RDN2	NOP58	10	53.21	110.2	110.9	109.7	89.3	89.9	90
A0A0D9R7Z3	PSAP	10	63.37	102.2	101.1	102.3	97.1	99.9	97.4
A0A0D9R0F7	TPM4	6	73.47	76.1	73.6	75	125.2	125.6	124.6
A0A0D9R5T1	PSAT1	11	51.44	82.7	83	81.8	118.8	115.3	118.5
A0A0D9R4Q8	CPNE8	10	47.47	50	52.4	51.4	150.3	147.4	148.5
A0A0D9R2W2	TUBGCP2	12	47.31	105.4	105.4	106.3	92.4	94.9	95.7
A0A0D9RHF7	AP3D1	13	51.44	112.8	111.1	112.9	87.1	88.6	87.5
A0A0D9RLJ0	STOM	6	60.09	86.7	86.8	88.3	112.3	112.8	113
A0A0D9RNT7		7	360.13	88.3	93.1	88.7	109	110.3	110.7
A0A0D9RYF5	DIS3	16	48.55	107.6	106.6	107.5	91.1	93.6	93.6
A0A0D9RY55	DOCK9	15	44.78	87.2	87.5	88.2	112.4	111.7	113.1
A0A0D9RLZ6	BZW2	13	52.35	97.3	98.4	97.2	101.7	102.9	102.4
A0A0D9RMS2	PAFAH1B1	8	55.16	96.6	98.5	96.5	102.1	105.2	101.2
A0A0D9S0B5		12	55.91	106.3	105.8	106.9	93.6	93.9	93.4
A0A0D9RQB0	ETFA	9	51.47	106.2	106.5	106.7	92.9	92	95.7
A0A0D9RS19	SPR	10	53.32	93.6	95.3	95.9	104.4	104.9	105.9
A0A0D9RT26	MARCKS	7	73.55	69.1	69.1	66.8	135.1	129.7	130.1
A0A0D9R8K5	CBR1	8	79.92	95.6	94.4	94.6	104.6	105	105.8
A0A0D9RCJ9	FAM49B	14	49.22	93	92	93.9	108.3	105	107.8
A0A0D9RNX8	CBX3	7	66.59	93.9	95.1	92.6	105.3	105.3	107.7
A0A0D9R8Y2	OPLAH	13	49.58	106.6	108.2	107.3	91.7	93.9	92.4
A0A0D9RY00	TUBGCP3	16	52.01	102.8	105	105.2	95.6	94.8	96.6
A0A0D9S3D7	ATP2A2	14	50.96	98.5	97.9	97.9	102.5	101.6	101.5
A0A0D9RU47	PPP2R2A	14	52.58	95.9	95	96.4	103.9	104.9	103.9
A0A0D9R8S0	HADHB	10	42.22	119.2	120.8	120.7	80.1	79.5	79.7
A0A0D9S3E5	LASP1	11	63.03	81.3	78.3	80.8	120.7	118.7	120.3
A0A0D9RBM0	RPL15	12	71.97	112.6	118.3	120.9	82.1	83.4	82.7
A0A0D9RWX4	UNC45A	14	40.66	102.4	103.2	102	97.4	96.5	98.4
A0A0D9QV50	CAPN5	12	48.66	90.2	93.6	91.4	105.1	108.6	111.2
A0A0D9S2I7	CKAP4	14	46.8	95.1	96	95.8	104.2	104.8	104
A0A0D9QVT7	ADH5	10	48.38	94.6	95.1	93.7	106.9	105.6	104.1
A0A0D9RUF7	PSME1	10	47.69	87.4	85.9	86.1	112.5	113.9	114.1
A0A0D9RR11	SEPTIN7	13	59.03	90.6	88.8	90	110.8	110.6	109.1
A0A0D9R795	DPP3	13	55.37	93.7	93.8	93.6	107.2	105.6	106
A0A0D9RGJ8	PPP2R5D	9	47.53	103.5	100.2	103.1	96.7	97.8	98.7
A0A0D9R977	SEC24C	12	48.47	106.5	104.5	102.7	96	94.1	96.3
A0A0D9RYP7	RAC1	7	71.03	83.2	82.8	83	117.5	116.9	116.7
A0A0D9S8G9	EPHA2	15	53.81	89	86.4	89	113.4	110.9	111.4
A0A0D9RMZ9	P4HA2	14	44	105.7	104.6	106.5	93.7	94.8	94.7
A0A0D9R0N1	MMS19	13	46.74	101.7	103.5	101.9	98	97.2	97.6
A0A0D9RHH5	CACYBP	8	47.65	91.2	90.1	92.6	109	108.6	108.5
A0A0D9R7J7	EPS8	11	42.83	98	97	95.3	102.1	102.4	105.2
A0A0D9R7H2	CEMIP2	14	47.72	92.6	92.8	92.7	109.3	104.8	107.7
A0A0D9RKP4	BSG	10	63.47	83.5	85.3	85.6	116.1	114.7	114.8
A0A0D9RA05	TCN2	11	70.76	146.6	146.6	147.1	51.9	53.6	54.2
A0A0D9QY70	PDGFRA	14	54.45	115.1	113.7	117	85.3	83.7	85.3
A0A0D9RI29	PTX3	9	43.94	130.5	130.5	127.9	69	72.7	69.4
A0A0D9RAH6	CTTN	14	47.92	63.5	64.3	63.7	138.1	135.2	135.2
A0A0D9S8N2		11	43.2	111	105	108	91.3	94.3	90.3
A0A0D9RXY2	CUL4A	9	50.81	100.7	103.4	104.1	98.6	96.1	97
A0A0D9RRR6	ADNP	11	41.77	108.1	106.5	108.1	91.7	92.6	93
A0A0D9S2R8	SART3	11	43.08	101	99.7	102.4	98.9	98.8	99.3
A0A0D9QVX2	NQO1	9	77.92	98.5	97.6	98.4	101.4	102.3	101.8
A0A0D9SDP0		6	74.45	87.4	86.6	88.1	113.6	112.8	111.6
A0A0D9R5U9	GNAQ	9	50.69	94.1	97.4	92.5	105.2	106.8	104
A0A0D9RZX0	MDH2	9	54.89	92.1	90.1	90.8	110.3	108	108.6
A0A0D9S172	ABCE1	10	64.36	99.3	101.7	100.7	100.3	98.3	99.6
A0A0D9S6Y9	ACADM	9	58.2	118.9	121.2	120.5	79.9	80	79.6
A0A0D9RE68	TALDO1	13	51.61	90.5	90.3	89.9	111.1	109.4	108.9
A0A0D9QV09	RPS16	11	76.24	112.4	111.2	111.6	88.2	88.7	87.9
A0A0D9QZ20	MMP19	12	48.02	133.6	129.2	133.4	67.3	68.2	68.3
A0A0D9R0F2	HDLBP	18	51.04	98.9	98.3	100.4	102.1	100.6	99.8
A0A0D9S618	U2AF2	7	52.32	96.7	96.7	97.1	104.7	102.1	102.6
A0A0D9RAK0	MTA1	9	47.41	105.4	102.8	104.9	97	94.7	95.2
A0A0D9R051	ARHGAP1	10	53.89	101.4	102.1	99.4	99.4	99.6	98.2
A0A0D9RM87		8	45.84	105.2	108.5	105.1	96.9	90.7	93.6
A0A0D9RJ85	GLUL	10	64.28	130.5	126.7	127.2	70.8	72.4	72.5
A0A0D9RCS0	CAPN7	12	46.32	100.1	101.2	99.3	100.3	98.9	100.3
A0A0D9R5U5	CAPN1	12	40.38	98.5	99.1	99	101.5	100	102
A0A0D9S117	ARHGEF1	14	42.38	105.4	103.6	103.5	96.1	96.3	95.2
A0A0D9RVP3	EPB41L2	12	46.91	94	100.1	94.8	102.8	105.6	102.8
A0A0D9RZ78	RFC3	9	48.64	108.4	106.4	108.1	90.9	93.2	93.1
A0A0D9RAW8	GLB1	7	47.59	101.6	101.1	103.1	95.8	100.2	98.1
A0A0D9R959	SCRIB	13	36.7	97.2	99.2	96.1	102	101.5	104.1
A0A0D9R3P5	ATP2B3	2	44.15	88.5	92.7	89.5	110.3	110.8	108.3
A0A0D9R2P2	TNPO2	4	47.61	105.9	103.1	105.9	93.8	96.4	94.9
A0A0D9R6P7	RAB11B	11	65.38	83.3	81.9	83.3	118.1	116.5	117
A0A0D9S6I6	AMPD2	10	41.24	101.4	102.9	103.5	98.6	97.1	96.5
A0A0D9RLF8	PI4KA	13	42.43	102.8	104.8	103.3	96.7	95.5	96.9
A0A0D9QZY1	TTLL12	10	43.66	101.1	100.5	101.7	97.7	99.8	99.1
A0A0D9QXP5	DCTN2	10	39.77	82.8	83.7	81.7	118.6	116.7	116.6
A0A0D9RTS8	LRPAP1	14	49.25	100.1	98.8	98.4	100.5	101.3	101
A0A0D9RSE1	BLVRA	10	77.59	106.9	105.2	105.8	93.2	94.8	94.1
A0A0D9S8A9	CDC42	5	86.69	88.8	88.1	88.6	111.5	110.7	112.2
A0A0D9R608	ACSL3	9	47.68	102.6	105.3	105	96.9	94.8	95.4
A0A0D9RU51	LANCL2	9	42.3	94.2	91.7	93.1	108.3	104.7	108
A0A0D9QXT5	GALK1	10	48.23	102.1	102	103	97.4	97	98.6
A0A0D9RRG2	PYGL	10	49.61	86.6	88.7	87	111.2	112.4	114.2
A0A0D9RH60	RAB18	9	49.78	73.7	73.2	74.9	128.3	125.4	124.4
A0A0D9RG37	CUL2	13	39.29	91.5	93.2	110.8	108.5	98.5	97.5
A0A0D9RXI5		11	40.81	104.4	108.3	107.9	92.7	95	91.7
A0A0D9R514		1	71.93	91.4	87.7	94.3	111.1	108.5	107
A0A0D9QXF7		6	87.72	107.2	104.8	104.1	94.4	94.4	95.1
A0A0D9RV06	EEF1A2	1	214.05	96.6	79.5	92.5	108.7	114.6	108.1
A0A0D9REB3		10	73.59	95.4	94	96.3	105.6	104.8	104
A0A0D9RZK3	PLOD3	12	58.96	109.1	108.4	109.9	92.2	90.1	90.2
A0A0D9QYD5	TSG101	8	46.34	85.3	85.8	85.4	115.3	115.7	112.5
A0A0D9QXJ9	RHPN2	12	37.65	108.7	107.5	108.4	91.6	91.6	92.1
A0A0D9S7X4	EIF3I	8	54.65	101.1	103.6	100.1	99	98.1	98.1
A0A0D9R1Y1	DNAJB1	11	38.88	90.5	89	91.5	110.7	109.9	108.4
A0A0D9RDL3	DPP9	10	46.79	107.1	106.4	108.7	93.4	90.6	93.8
A0A0D9QYF0	SRP72	12	48.15	101.7	98.8	99.9	98.7	98.2	102.8
A0A0D9S6I8	GNAI3	4	65.96	92.8	93.3	94.4	107	107.3	105.2
A0A0D9RXN5	NSUN2	15	48.72	108.1	107	107.8	91.9	91.6	93.6
A0A0D9S5I4	RAN	8	65.16	95.7	96.2	93.3	105.3	105.2	104.4
A0A0D9QVY5	PSMD7	8	55.43	102.2	98.3	101	98.7	100.5	99.3
A0A0D9R489	AQR	12	44.33	108.7	113.2	108.8	88.1	92.6	88.6
A0A0D9R6Z5	SF3B2	15	42.1	97.3	97	97.5	101.7	101.4	105
A0A0D9S899	KDM1A	14	39.13	110.4	111.7	111.4	89.5	87.8	89.2
A0A0D9S1C3	MRE11	12	44.98	108.1	107.2	109.5	92.5	91.6	91.2
A0A0D9S8M9	EXOSC10	13	37.83	108.8	107.6	109.7	92.8	91.4	89.7
A0A0D9RW48	POLR1B	11	40.65	123	121.7	121.9	77.2	77.8	78.3
A0A0D9RU98	CAPG	9	47.48	96.4	98.1	95.4	105.6	100.6	103.8
A0A0D9QYY6	COPE	11	33.94	102.9	104.8	104.7	94.5	95.9	97.2
A0A0D9R9G1		8	46.1	78.1	76.7	78.2	123.7	121.3	122.1
A0A0D9R0F4	RAB8A	5	48.86	87.1	84.3	85.1	118.1	112.3	113.1
A0A0D9RYV0	TRRAP	13	32.75	114.9	113.8	117.1	84.8	85.6	83.8
A0A0D9S238	SYMPK	13	41.25	110.3	113.1	113.9	87.2	86	89.6
A0A0D9RA19		4	56.91	95.5	96.1	95.3	104.2	103.7	105.1
A0A0D9REU9	CAV1	7	71.81	85.6	85.8	85	114.9	114.6	114.1
A0A0D9QYR5	CS	9	59.13	113.1	110.7	112.3	89.1	86.2	88.6
A0A0D9RPE9	HNRNPA3	8	50.09	92.2	94.7	93.2	106.4	107.5	105.9
A0A0D9RIK8	TLN2	1	51.68	99	100.6	96.1	100.5	102.2	101.5
A0A0D9R3I8	OTUB1	7	57.42	100.2	101.1	100.8	98.1	101.1	98.7
A0A0D9RIN0	DLST	11	50.45	117.9	114.4	116.7	82.3	84.3	84.4
A0A0D9QWJ0	FCSK	10	45.41	104.8	105.3	106.1	94.1	94.9	94.8
A0A0D9S713	SERBP1	11	38.53	70.4	69.5	71.4	128.2	129.6	131
A0A0D9RIK2	KPNA4	4	45.84	96	96.6	97.5	103.2	104	102.8
A0A0D9QUX4		7	36.42	117.5	114.7	117.1	82.7	84.8	83.2
A0A0D9S2I2	ATM	13	36.91	107.7	107.6	106.4	93	92.4	92.9
A0A0D9RTR8	ELP3	10	49.17	109.1	112.1	110.5	87.7	89.9	90.7
A0A0D9RZX2	TXNL1	7	44.19	87.5	88	88.1	114.4	109.4	112.5
A0A0D9QX75	DYNC1LI2	14	45.73	100	98.5	98.4	100.1	101.4	101.7
A0A0D9QVP1	PSMD8	10	59.5	91.7	89.7	93	107.6	110.3	107.8
A0A0D9QUQ4	BLVRB	6	49.25	78.2	82.9	81.4	116.7	120.4	120.4
A0A0D9RP19	HYAL1	8	54.51	128.1	134.3	127.2	68.8	72.3	69.2
A0A0D9RFE3	CHD3	3	48.79	115.9	112	116.6	82.9	86.3	86.3
A0A0D9RHQ4	LAS1L	12	40.56	126	130	127	70.6	74.2	72.2
A0A0D9S737	DOCK7	12	39.66	111.4	109.1	108.8	91.9	89.2	89.6
A0A0D9S2T3	CORO1C	11	39.68	86.3	84.4	84.8	114.8	114.8	114.8
A0A0D9RV02	RAB3GAP1	11	37.39	106.1	106.9	103.5	94.6	93	95.8
A0A0D9RQC0	MDH1	12	45.69	77.2	76.6	75.1	123.4	122.9	124.7
A0A0D9RMG1	GAPVD1	14	40.07	99.7	100.4	98.6	101.3	99.5	100.6
A0A0D9S8D8	CAPZB	11	66.29	85.9	85	85.1	115	115.3	113.7
A0A0D9R1K1	MAPK3	7	36.91	105.7	105.3	103.1	96	95	94.9
A0A0D9RAD3	C3	12	105.17	94.7	93.7	92.3	107.1	106.7	105.5
A0A0D9R5V2		11	47.32	103.9	100.5	103.9	98.3	96	97.5
A0A0D9RTC1	TNS3	11	40.47	106.6	108.8	108.7	89.9	91.7	94.3
A0A0D9RK05	RSU1	9	43.1	89	88.1	89.9	112.4	108.6	112
A0A0D9QUW2	FBL	11	47.73	110.2	108.1	107.8	91.1	90.6	92.3
A0A0D9RCV7	ARF5	5	56.23	92.7	88.2	91.5	110.4	106.2	111
A0A0D9S6P9	CNN3	6	52.79	89.4	88.8	88.7	112.5	109.6	111
A0A0D9QZM2	MAP1S	11	40.58	96.6	100.2	97.1	101.5	103.7	101
A0A0D9RRD7	RHOA	6	69.65	86.1	86.3	85	116.4	112	114.2
A0A0D9QZW0	TRIM25	12	46.65	99.7	100.6	98.7	100.8	100.2	99.9
A0A0D9S3X2	IGF2BP1	10	48.83	94	94.7	94.5	105.3	106	105.4
A0A0D9RNC6	PITRM1	13	35.43	109.2	107.6	110.8	91	90.2	91.3
A0A0D9RXZ5	MYO6	13	42.42	98.4	101.2	100.8	99.4	100.5	99.6
A0A0D9S538	EIF2B1	12	46.08	100.8	98	102.5	99.5	99.3	99.9
A0A0D9RLM9	VPS16	11	41.53	110.4	106.8	108.7	91.1	92.8	90.2
A0A0D9RPV9	EXOC5	14	40.97	99.2	99.3	102.1	98.2	101.1	100.1
A0A0D9S3T6	RPS11	9	78.68	101.1	101.4	100.9	98.6	97.6	100.5
A0A0D9QWX7	OAT	9	38.11	124.7	123.4	124.8	75.6	75.7	75.8
A0A0D9RWN9	SEPTIN10	6	41.76	96.5	97.1	96.1	100.8	104.4	105.2
A0A0D9RY59	FARP1	11	42.56	100.9	100.4	104.4	97.3	99.4	97.5
A0A0D9R0L1	PI4K2A	13	45.66	102.6	106.5	101.6	93.4	100.5	95.5
A0A0D9RJ41	SRI	9	40.63	74.4	76.7	74.1	124.3	127.1	123.4
A0A0D9RIL8	ARF4	3	45.42	83.3	81.7	82.4	118.3	115.7	118.6
A0A0D9RL59	FXR1	8	43.28	116.4	107.3	109.6	90.6	88.3	87.9
A0A0D9RT60	TGFB2	11	42.95	127.2	125.8	125.2	73.5	74.1	74.3
A0A0D9RIA7	GFM1	10	35.65	116.8	120.1	120.1	82.6	81	79.3
A0A0D9RY84	NAPG	9	36.7	75.2	75.7	73.9	125.3	124.4	125.5
A0A0D9RLS2	RO60	12	45.98	103.3	103.2	102.1	98.7	96.4	96.2
A0A0D9RJZ5	PTBP1	5	60.04	95	93.2	95.3	104.5	105.7	106.4
A0A0D9R8H5	PAK2	9	42.08	88.2	87	90.2	114.3	110.5	109.8
A0A0D9QW62	RHOG	6	43.63	84.9	84.5	84.9	116.5	114.1	115.1
A0A0D9RYB0	INTS1	12	30.91	113	111.9	113.6	84.8	91	85.7
A0A0D9R7C2	RSL1D1	12	40.74	105.2	104.2	104.8	94	95.1	96.7
A0A0D9QZ71	ISYNA1	7	53.34	89.7	89.2	99.4	107.8	105.3	108.7
A0A0D9RME5	PPP6C	11	49.21	105.6	106.1	105.8	94.7	93.6	94.2
A0A0D9R3F1	LDLR	12	36.54	106.6	106.7	108.8	92.2	94	91.8
A0A0D9RES0	ARL8B	4	40.2	108.3	109.6	108.3	88	93.4	92.4
A0A0D9RSZ9	LETM1	9	41.85	94.2	91.7	94.7	106.1	106.4	106.7
A0A0D9RQP9	DYNC1I2	11	51.11	99.8	100.1	100	100.5	98.9	100.7
A0A0D9S7T7	PSMB2	7	59.86	105.7	106.1	109.8	94.3	93.8	90.4
A0A0D9RND8	ARFGEF1	5	38.55	93.1	95.3	94.8	105.6	104.9	106.2
A0A0D9RI08	EIF2AK2	9	45.81	97.7	98.1	97.9	103.5	101.8	101
A0A0D9SC27	RAP2B	4	47.79	82.6	83.5	82.5	119.7	113.8	117.9
A0A0D9S6K6	STXBP3	13	45.05	82.6	86	82.6	117.8	116.1	115
A0A0D9S024	RFC2	8	39.04	95.2	94.8	96.2	98.5	113.7	101.5
A0A0D9S841	ARID1A	13	39.82	110.8	109.2	109.1	89.8	88.5	92.6
A0A0D9RM84	AP2M1	12	59.39	100.2	100.4	99.6	99.7	99.4	100.6
A0A0D9REW2	TES	11	40.71	88.6	87.7	88.3	111.7	110.7	113
A0A0D9S334	FTL	7	94.63	94.1	92.8	93	106.7	105.9	107.4
A0A0D9RVX2	ITGA1	12	38.41	97.8	96.1	95.2	103.9	103	103.9
A0A0D9RI63	VPS13C	15	43.6	99.1	99.7	98.7	102.1	99.9	100.6
A0A0D9SAV7		3	60.19	101	103.1	103.4	97.8	97.7	97
A0A0D9QW77	IST1	9	48.72	83	82.2	82.4	118.7	115.9	117.7
A0A0D9S1Q3	BCAM	10	35.32	93.8	91.2	93.3	109.4	104.9	107.4
A0A0D9RC00	B4GALT1	7	68.86	109.9	111.8	109.3	88.6	89	91.5
A0A0D9RFK1	CLSTN2	10	41.68	135.4	134.9	134.4	64.2	65.4	65.8
A0A0D9S6N5	AGL	12	37.57	94.7	94.8	96	104.6	104.4	105.5
A0A0D9R605	KIF1BP	8	46.7	107.9	107.4	110.5	93.4	91.2	89.6
A0A0D9RE31	COPS2	11	41.25	97.4	98.3	96.3	99.5	105	103.5
A0A0D9RIJ9	TCERG1	13	43.1	93.2	93.1	93.2	107.4	103.4	109.7
A0A0D9R6N7	ABCC1	11	41.28	85.9	85.6	85.4	116.1	112.7	114.3
A0A0D9S0F5	THOC2	15	43.84	101.9	103	103.6	96.6	98.4	96.5
A0A0D9RKG3	TBL1XR1	5	41.17	86	84.8	85	116.6	112.4	115.3
A0A0D9RPV6	ALDH7A1	9	36.35	102.1	104.7	102.8	95.7	96.8	98
A0A0D9RQH7	ITGA6	9	38.43	84.8	82.2	85.1	117.1	115	115.8
A0A0D9RGJ5	RPS14	7	46.33	88.7	86.4	89	113	112.9	110
A0A0D9SEF7	CHST14	8	39.45	111.8	114.4	112.2	85.3	89.6	86.6
A0A0D9R932	CXADR	9	41.57	83	85	84.5	115.9	114	117.7
A0A0D9S7G7	EIF2B3	12	40.6	93.9	108.4	93.5	100.8	102	101.4
A0A0D9REQ6	G3BP1	6	35.85	96.4	95.1	95.4	104.8	103.8	104.5
A0A0D9S4I8	NPLOC4	11	32.02	92.8	90.2	92.3	108.2	109.8	106.7
A0A0D9S0V3	GRN	6	42.79	89.2	95.3	90.3	109.2	107.9	108
A0A0D9RX22	IL1RL1	7	38.22	115.2	114.5	112.8	84.3	87.6	85.7
A0A0D9RVA5	RAB2B	1	46.39	86.8	90.2	83.7	113.1	108	118.2
A0A0D9S7Q4	SF3A3	9	44.56	95.6	95.3	96.7	105.8	100.9	105.6
A0A0D9S6E7	CAPZA1	6	45.57	92.8	91.3	93.5	108.3	105.6	108.3
A0A0D9RX52	MAP4K4	9	37.51	88.5	89.8	91.3	107.4	106.7	116.3
A0A0D9S1Z5	SNRPD2	7	57.06	97.6	97.8	95.6	104.8	101.2	103
A0A0D9RBZ8	CTSD	9	37.24	101.1	102.5	102.1	96.1	99.6	98.6
A0A0D9R8Y1	NEU1	9	33.1	106.4	107.3	109.6	89.2	98.7	88.8
A0A0D9S0W9	HNRNPUL1	11	46.52	111.4	109.3	109.9	89.2	90.8	89.5
A0A0D9QZ04	CDK2	10	45.01	108.2	106.6	108.6	90.5	92.5	93.6
A0A0D9S949	TSKU	5	46.33	117.7	115.5	113.5	83.4	83.5	86.4
A0A0D9RU37	EGFR	11	32.99	86.4	85.5	87.2	114.5	111.2	115.3
A0A0D9S680	NRAS	1	41.54	87.4	88.9	87.4	114.4	106.7	115.2
A0A0D9S109	RPS19	8	43.93	91.6	91.6	90.9	110.1	106.7	109
A0A0D9RTC7	ADD1	8	32.77	105.4	104	101.7	95.7	95.4	97.8
A0A0D9R4D7	LSS	11	39.46	113	113.5	111.4	86.6	87.7	87.8
A0A0D9S1Y5	VASP	11	47.89	90.7	88	89.7	109.6	110.3	111.7
A0A0D9RHT8	STRN	11	41.38	96.8	96.1	98.3	104.3	101.6	102.8
A0A0D9R6C3	HEG1	9	42.97	104.4	103.7	104.7	96	95	96.2
A0A0D9RBZ5		10	39.41	103.4	101.8	103.2	97.4	96	98.3
A0A0D9S940		1	41.77	82.3	85	87.2	113.6	117.8	114
A0A0D9S477	KIRREL1	8	34.76	79.5	82.5	81.6	119.6	118.6	118.3
A0A0D9R5Y6	KRAS	2	44.14	82	82.1	81.2	117.5	117.6	119.7
A0A0D9RHG5		6	35.85	97.9	99.6	100.2	100.3	100.9	101.1
A0A0D9R9L3	APP	10	45.71	119.3	120.4	123.6	79.6	78.7	78.3
A0A0D9S288	DNAJC7	10	37.56	86	88.3	87.4	112.6	113.5	112.2
A0A0D9R358	PRKCSH	10	45.5	88.1	87.2	88	110.2	113	113.5
A0A0D9R5Z7	ITGB5	13	30.24	83.3	81.9	84.3	115.3	117	118.1
A0A0D9RJC1	NPC2	6	40.52	113.9	114.4	114.2	84.8	85.9	86.8
A0A0D9RF63	HRAS	2	39.67	87.1	89.5	86.5	115.6	110.6	110.6
A0A0D9RZZ5	BAZ1B	13	39.15	112	109.6	111.1	88.8	89	89.6
A0A0D9QVS7	PRKCA	10	46.22	103.4	102.5	103.1	96.6	96	98.4
A0A0D9S304	SMARCE1	9	32.5	107.1	109.5	107.8	92.5	90.4	92.7
A0A0D9RQL6	HAT1	9	32.47	97.3	99.7	99.3	102.7	101.8	99.1
A0A0D9S825	WASF2	7	34.25	87.5	86.6	87.4	112.4	112.7	113.4
A0A0D9RP61	LNPEP	10	38.28	79.6	79.3	82.1	121	118.6	119.4
A0A0D9S1P2	TUBG1	10	43.18	100	100.2	100.9	98.6	99.1	101.2
A0A0D9RQK6	ACTR2	8	68.1	97.9	97.6	99.1	101.8	101.7	101.9
A0A0D9QW15	KPNA2	8	32.07	96.5	94.2	96.2	103.4	104.8	104.9
A0A0D9R093	CHERP	11	36.36	106.4	106.7	105.6	94.3	93.7	93.3
A0A0D9RTE8	HK2	8	35.15	94.7	92.9	104.2	98.4	96.1	113.5
A0A0D9RRL0	PRPS2	4	45.95	88.1	88	86.9	113.4	110.8	112.9
A0A0D9R2U5	NF1	14	38.73	111.3	112.2	110	86.9	91.9	87.8
A0A0D9QZS3	EXT2	11	39.31	128.4	128.6	127.2	71.8	72	72
A0A0D9RNM0	IDI1	8	39.88	104.5	100.3	101.4	99.5	97.4	97
A0A0D9RDI6	EIF6	7	39.41	93	95.7	95.4	103.5	105.2	107.2
A0A0D9RAG5		7	47.39	97.1	97.1	97.1	101.8	103.1	103.8
A0A0D9QZ14	DGKA	10	43.49	106.6	106.3	109.6	93	91.5	93.1
A0A0D9QWF6	ILK	10	36.69	100.5	100.6	100.2	99.7	98.4	100.6
A0A0D9SAV6	XPNPEP1	9	35.78	94.6	94.9	95	105	107.7	102.8
A0A0D9RJN1	MTA3	8	40.54	109.7	107.4	109.3	90.9	90.7	92
A0A0D9RN48	SERPINF2	9	39.35	140.4	140.1	140.2	58.5	60.5	60.3
A0A0D9RE60		11	30.18	72.1	75.3	73.2	128.3	124.7	126.3
A0A0D9RBS9	RAB5A	5	32.43	87.5	84.8	83	113.5	113.8	117.5
A0A0D9S4H8	PXN	11	37.68	86.3	86.9	86.1	113.2	113.3	114.2
A0A0D9R896	CSNK2B	6	41.87	97.5	98.6	99.1	102.7	99.9	102.1
A0A0D9S886	GALE	10	42.54	94.3	95	95.5	104.7	105.1	105.4
A0A0D9R3L0	CARM1	10	36.14	103.1	99.9	100.4	99.3	97.8	99.6
A0A0D9RTG7	UPP1	8	38.67	101.2	100.1	102	98.9	99	98.8
A0A0D9QW83	AP1G1	12	42.78	99.2	100.6	99.4	100	100	100.7
A0A0D9S5T1	SNX27	12	38.7	104.4	102.6	103.6	101.4	92.6	95.5
A0A0D9RAW9	M6PR	6	45.72	101.5	100.6	101	99.4	99.3	98.2
A0A0D9S4D9	NPTX1	8	45.19	112.2	112.6	118.1	85.7	89.1	82.3
A0A0D9RTW5	SMARCC1	2	41.68	112.5	109	110.9	87.6	89.3	90.6
A0A0D9RA59	TRIP10	11	40.97	91	89.3	90.7	110	108.3	110.8
A0A0D9RLU6	BAG2	10	45.44	93.4	91.7	93.3	108.1	106.5	107
A0A0D9QVP6	TBC1D15	9	35.1	96.2	93	92.3	105.2	107.3	106.1
A0A0D9R8J7	DNAJC9	8	28.56	88.6	90.5	91.7	109.8	108.7	110.7
A0A0D9S6D9	RPS5	8	56.33	105.1	106.6	105.1	94.8	93.7	94.6
A0A0D9S7F7	NASP	8	39.44	92.4	90.7	90.9	109.5	106.4	110
A0A0D9RSY4	CFL2	7	73.96	66.5	66.2	66.1	135.1	131.8	134.2
A0A0D9RTY2	PRPF40A	12	35.68	107.8	106.5	106.9	93.4	92.7	92.7
A0A0D9RTC6	BPNT1	9	38.04	98.8	95.1	97.5	101.5	104.7	102.4
A0A0D9RW81	BIN1	9	35.98	88.1	90.9	90.3	109	111	110.7
A0A0D9QVF0	PAPSS1	9	41.6	99.2	96.9	99	100.9	102.3	101.8
A0A0D9S1V7	MMP1	10	43.47	131.2	127.1	129.8	69.2	72	70.7
A0A0D9R1X9	LIG3	11	34.24	112.4	111.2	110.7	87.3	89.8	88.6
A0A0D9R7D9	PPA1	9	36.44	77.9	77.8	77.9	123	120.1	123.3
A0A0D9R350	TJP1	12	37.29	89.7	90.5	90	110.4	107.6	111.7
A0A0D9QZT5	PGLS	7	34.78	91.7	90.4	88.5	107.8	113.7	108
A0A0D9RVB0	QDPR	7	35.9	99.2	98.7	100.3	100	99.9	101.8
A0A0D9RKU2	PRKCD	13	36.17	86.7	86.6	84.6	112.9	114.3	114.9
A0A0D9QZN2	NME1	3	55.28	85.6	87.6	83.5	114.5	113.5	115.3
A0A0D9RQM6	RBBP7	10	64.73	95.1	94.2	93.4	105.2	106.6	105.5
A0A0D9R198	OSBP	11	37.68	101.8	102.7	102.5	97.8	99.3	95.9
A0A0D9S4H1	RAB35	6	47.84	84.4	83.3	84.7	114.8	115.6	117.2
A0A0D9SDL6		7	41.5	89.2	89.8	92.3	112.8	105.5	110.4
A0A0D9RE82	GNE	10	37.36	94.8	94.6	96.9	106.5	101	106.3
A0A0D9R703	APOB	9	52.41	100.4	98.5	98.8	99.4	101	101.9
A0A0D9R5I6	VPS18	9	33.94	104.7	108.7	107.9	92.7	93.6	92.5
A0A0D9SCM1	HIST1H1A	3	61.85	130.8	130.5	132.7	68.5	70.2	67.4
A0A0D9QYC3	EXOC1	12	39	102.7	101.8	101.8	98.8	96.6	98.3
A0A0D9RT90	QSOX2	8	36.96	99.6	101	100.2	99.4	100	99.8
A0A0D9RR47	DAG1	8	45.25	129.7	133.2	131	66.6	70.3	69.2
A0A0D9RBU7	DUS3L	11	33.05	109.9	111.7	111.5	87.3	92.2	87.5
A0A0D9S6F2	UBE2M	7	53.01	92.1	92.1	92.1	108.6	107.2	107.9
A0A0D9S2L0	NAPA	7	31.66	81.1	94.3	81.7	115.5	112.9	114.4
A0A0D9S2G3	KRT15	1	53.83	100.5	102.7	100.3	105.6	91.5	99.4
A0A0D9QVZ4	FOLR1	7	39.79	91	88.4	89.8	108.7	112	110
A0A0D9RPV0	SIN3A	9	31.42	116.8	116.3	118.7	82.2	81.9	84.1
A0A0D9R621	VPS26A	9	35.75	85.1	86.7	85	115.9	113.8	113.5
A0A0D9R6J5	RECQL	11	34.56	111.7	112	111.6	87.4	88.9	88.4
A0A0D9R1W1	NLE1	9	35.41	103.6	105	103.8	94.6	98.2	94.8
A0A0D9RXH9	ACTR1B	5	45.08	105.5	104.9	105.6	92.3	96	95.7
A0A0D9S8R4	VAMP3	2	36.22	81.1	80	82.6	119	118.8	118.5
A0A0D9S1D8	MBTPS1	11	39.51	116.8	114.8	115.8	81.8	85.6	85.1
A0A0D9S4D2	RFC5	11	34.85	111.7	108.2	111.7	90.2	90.1	88.1
A0A0D9S7Y1	KHDRBS1	7	45.11	107.8	106.4	107.3	93.4	92.1	92.9
A0A0D9RWY0	UCHL1	7	55.81	73.3	72.2	73.6	126.8	126.7	127.4
A0A0D9S4L0	MLEC	8	37.1	103.1	103.5	102.9	97.9	95.2	97.3
A0A0D9RN82	DHX35	11	33.79	98.8	101.8	101.5	96.5	95.3	106
A0A0D9SAI4	UBQLN2	4	35.24	96.5	98.6	97.9	100.4	99.5	107.2
A0A0D9S7G6	HECTD3	11	34.77	106	104.9	104.5	94.9	94	95.6
A0A0D9S1Q9	PDGFC	7	35.13	125.7	126.6	122.6	74.3	76.3	74.5
A0A0D9QXU6		2	206.98	117.6	115.8	118.7	81.9	83.5	82.5
A0A0D9R2R9		9	36.86	102.2	101.8	105.1	96.4	98.1	96.4
A0A0D9RNP1	ARL8A	2	33.42	108.6	107.8	112.2	90.2	94.4	86.9
A0A0D9S8X6	VWA1	8	37.43	137.4	133.1	135.6	62.9	66.6	64.4
A0A0D9S3Y2	PTPN11	12	31.35	87.2	83.8	90	114.3	113	111.7
A0A0D9R7V1	VPS28	10	31.35	87.9	86.5	88.1	112.3	112.2	113
A0A0D9RYF4	YES1	6	38.79	96	92.6	94.7	106.8	105.7	104.1
A0A0D9S1T3	ATP6V0A1	9	31.76	99.7	100.3	98.8	99.8	102.1	99.3
A0A0D9S1T8	CAVIN1	7	35.7	91	91.4	91.1	110.5	107.5	108.4
A0A0D9RH65	AHSA1	11	42.86	96.9	92.3	95.6	105.7	104.9	104.6
A0A0D9S705	LRRC40	13	38.65	90.9	91.6	92.4	109.7	106.1	109.4
A0A0D9RGA8	ELP1	9	32.41	106.2	104.9	108	94.3	94.4	92.2
A0A0D9RDN3	VRK1	9	34.02	107	105.2	105.8	93.4	93.8	94.9
A0A0D9RGR6	RELN	11	31.04	124.8	124.9	125.5	73	77.4	74.3
A0A0D9RQK3		2	53.48	79.6	76.5	75.8	126	121.4	120.7
A0A0D9RMD6	TIMP1	7	38.46	131.5	129.2	129.2	67.5	71.7	70.8
A0A0D9RHN2	ACADVL	10	29.57	114.3	113.7	114.4	85.4	86.2	86.1
A0A0D9QZI9	RPL18A	5	51.65	114.2	112.6	110.1	86.5	87	89.6
A0A0D9S6T8	KYAT3	9	27.25	105.1	99.6	103.2	97.3	97.8	97.1
A0A0D9S5Z2	HSPBP1	10	40.73	94.8	96.9	97.7	104.3	104.9	101.4
A0A0D9R4Z6	TXNDC5	8	40.35	90.2	90	88.9	109.3	112.2	109.3
A0A0D9R2M0	PRDX2	8	48.36	90.7	91.6	92	111.7	105	109.1
A0A0D9RY89	VAPA	8	51.07	98.3	96.2	96.8	104.1	101.8	102.8
A0A0D9S3H8		8	41.46	79.8	79.8	79.8	121	119.3	120.3
A0A0D9RFS4	EHD3	1	48.27	93	89.9	87.2	107.1	109.8	113
A0A0D9R054	F2	4	35.09	111.4	108.8	109.5	89.5	89.4	91.4
A0A0D9QYM1	SEPTIN9	9	36.72	106.2	106.1	101.9	97.3	94.7	93.7
A0A0D9R674	CARMIL1	10	32.36	97.1	96.2	95.4	102.5	103.7	105.2
A0A0D9RZL0	LIPG	8	42.69	128.4	126.8	127.9	69.6	71.8	75.5
A0A0D9R1H7	PPP4C	4	35.45	105	105.4	108.9	93.6	93.6	93.5
A0A0D9RKC1	DECR1	8	40.66	102.4	102.1	102.3	97.2	97.1	98.9
A0A0D9R0D8	AP1M1	8	39.32	96.6	98.4	100.3	101.6	102	101.1
A0A0D9R8L7	RAB10	6	51.3	96	93.9	95.7	105.2	104.1	105.1
A0A0D9RC70	TNPO3	8	30.73	108.9	105.4	106	91.6	93	95
A0A0D9R4D0	PRDX5	6	34.39	88.3	89.2	90.1	109.2	114.2	109.1
A0A0D9QZD3	LRRC59	11	38.6	96.8	96.1	96.3	102.2	104.9	103.7
A0A0D9RS61	RAB11FIP5	9	29.33	89.1	88.4	91.3	110.6	109.8	110.8
A0A0D9RSY9	SNX6	12	43.38	94.2	96.1	92.2	106.3	105.2	105.9
A0A0D9S324	ACACB	1	45.01	119.5	113.4	117.6	80.8	83	85.7
A0A0D9RLR3	UCHL5	8	34.11	96.4	94.2	95.5	104.4	104.7	104.7
A0A0D9S5J3		6	40.76	95.4	95.9	96.6	102.5	107.4	102.3
A0A0D9RZ88	PDS5B	11	40.94	110.8	107.7	108.7	91.4	91.2	90.2
A0A0D9S6C6	SLC16A1	6	40.52	70.6	71.9	72.4	130.8	124.2	130.1
A0A0D9QVU5	RAP1GDS1	9	30.79	92.6	89.8	90.8	109.3	109	108.5
A0A0D9S037		9	33.18	103.6	99.7	103.4	97.3	97.8	98.2
A0A0D9QXE4	RRAS2	8	40.75	86.1	86	84.6	115.2	112.8	115.3
A0A0D9R5I5	THUMPD1	11	29.99	97.2	95	95.6	104.4	104.1	103.7
A0A0D9SBE5		4	44.27	111.4	109.5	110.2	91	88.5	89.5
A0A0D9R9L8	ELAC2	9	36.14	107.7	107.5	108.3	91.6	92.5	92.4
A0A0D9RCE7	EPB41L1	8	28.15	100.4	103.2	102.1	99.3	98.2	96.8
A0A0D9R9R9	VDAC2	6	36.06	94.4	93.3	93.9	107.1	105.5	105.8
A0A0D9S2X7		9	34.01	106.3	108.5	105.6	92.8	92.8	94
A0A0D9QZK8		1	42.62	93.8	95.8	93.1	105.7	105.2	106.4
A0A0D9S381	OLFML2B	9	30.33	136.2	130.4	135.5	64.1	67.4	66.5
A0A0D9RQJ4	ELMO2	9	31.69	103.7	103.5	105.2	97.5	95.6	94.5
A0A0D9RWM0	UBE2K	6	32.01	88.3	86.4	87.6	113.9	109.9	113.9
A0A0D9S165	MEGF8	12	31.17	138.1	136.7	141.2	59.9	61.4	62.7
A0A0D9R949	PUF60	9	28.04	108.3	106.5	108.2	92.5	93.5	91
A0A0D9QZ33	SLK	11	31.94	84.4	85.5	84.1	116.4	113.1	116.5
A0A0D9RGV5	UBA3	10	37.12	96.5	102.2	98.2	99.6	102.5	100.9
A0A0D9R0S5	GBE1	9	37.31	100.2	103.2	101.7	97.1	98.6	99.1
A0A0D9R786	ABCF1	7	31.19	97.5	97.4	98.3	100.7	97.3	108.8
A0A0D9RG27	PPP4R3A	7	29.69	97	98.5	100.3	102.3	100.8	101
A0A0D9R335	NXF1	8	32.21	106.9	103.4	107	93.7	96.7	92.4
A0A0D9S2W1	GRWD1	6	31.38	100.1	98.5	97.5	101.1	100.7	102.1
A0A0D9R5Z1	UMPS	10	36.91	93.4	89.1	92.7	110.2	106.6	107.9
A0A0D9QWV0	ANXA3	9	27.48	89.9	89.9	91.1	108	110	111.1
A0A0D9RZ17	COPS6	8	34.26	102.1	98.1	99.7	98.4	100.4	101.3
A0A0D9R4X1	KPNA1	5	25.71	102.1	103.5	100	95.9	101.1	97.4
A0A0D9RJ47	SNX1	5	30.96	87.8	93	88.6	108.8	112.9	108.9
A0A0D9RNA6	PLCG1	9	30.94	105.6	103.8	106.8	94.4	94.7	94.8
A0A0D9RIZ3	FKBP15	11	31.92	86.1	84.2	85.2	118	111.9	114.6
A0A0D9S6Q3	ARHGAP29	11	31.14	99.8	97.6	98.4	102.3	100.3	101.6
A0A0D9RD23	TSNAX	10	37.65	96.4	97.9	96	103.8	102.8	103.2
A0A0D9S0Q0	METAP2	8	24.94	86.8	86.7	86.8	113.9	114.6	111.3
A0A0D9RCQ2	RCOR1	7	31.2	108	110.6	110.1	90	92	89.2
A0A0D9R6D5	CMAS	9	31.11	107.9	114.6	106.8	89.2	92.9	88.6
A0A0D9RUI8	WDR26	10	27.99	104.6	103.4	102.4	96.2	95.5	97.9
A0A0D9QWV1		5	45.34	102.9	101.9	101.7	97.9	96.4	99.2
A0A0D9S0B2	ASL	9	31.6	95.2	93.3	93.3	106.6	105.3	106.3
A0A0D9R5G0	C9orf64	10	34.66	104.7	106	106.1	93.2	95.8	94.2
A0A0D9R473	FSTL1	11	41.58	141.5	140.1	143.4	57.4	59.1	58.6
A0A0D9RNL6	DNM1	8	43	100.9	102	103.3	96.6	97.4	99.9
A0A0D9RYE4	LFNG	6	37.83	133.3	133.6	136.2	64.8	65.5	66.5
A0A0D9QVJ3	PPME1	8	41.7	98.7	98.7	99.4	100	101	102.2
A0A0D9RIV1	RPL30	6	43.95	101.6	95.6	98	102.3	101.9	100.6
A0A0D9R9L4	IGFBP2	7	34.78	120.2	121.9	118.6	78.2	80.4	80.8
A0A0D9RBE9	MTAP	8	32.73	98.8	98.3	99.9	99.7	100.9	102.3
A0A0D9R7A8	H2AFY2	8	57.91	112.1	109.1	114.1	86.8	86.5	91.4
A0A0D9SEA6	HS3ST1	9	38.9	135.8	135	137.2	62.5	66	63.5
A0A0D9R2E8	TRMT1	9	30.95	105	104.8	106.4	93.6	94.9	95.3
A0A0D9R303	DKC1	10	37.19	107.9	104.9	106.5	92.9	94	93.8
A0A0D9RGJ0	PUS7	10	30.58	101.1	103	101.5	96	101	97.5
A0A0D9RBI6	INF2	10	30.42	99	108.8	93.8	105.8	95.1	97.5
A0A0D9QUT9	SEC24D	11	28.51	99.7	98.4	99.8	101.5	99.8	100.8
A0A0D9RVW4		6	48.07	78.8	78.4	88.3	118.2	116.7	119.5
A0A0D9RAP0	TSPAN14	6	37.66	83.3	82.4	82.1	117.4	115.8	119
A0A0D9QYY5	EIF3M	8	45.6	97.4	99.5	97.7	103.2	100.1	102.1
A0A0D9S4J3	DCPS	6	37.15	96	97.3	97.5	102.7	104	102.4
A0A0D9RFC8	ERP44	12	43.66	87.9	87.4	87.6	110.5	115.5	111
A0A0D9R014		9	30.64	98.2	99	99.1	104	99.3	100.4
A0A0D9S602		8	49.37	111.2	108	111.6	88.5	90.5	90.2
A0A0D9QXK4	PIK3C2A	10	23.2	101.6	104.8	106.4	99.7	92	95.5
A0A0D9RZX8	POR	12	40.19	103.4	104.3	105.1	94.7	95.7	96.8
A0A0D9QWM0	GLRX3	6	31.61	87.8	88.1	88.8	112.9	110.2	112.2
A0A0D9S761	USP24	11	27.69	96.6	98.4	95.2	102.8	103	104.1
A0A0D9RYF8	TYMS	7	30.83	109.4	108.5	110.2	89.6	90.6	91.8
A0A0D9S9I8		8	49.54	111.5	107.7	109.1	90.3	89.6	91.8
A0A0D9QZG1	CBX5	7	27.04	98	99	99.9	101	102.4	99.7
A0A0D9RPJ4	OXSR1	6	31.2	95.2	94.5	95.7	105	103.6	106.1
A0A0D9R8H4	BOP1	7	29.2	106.2	108.4	106.6	92.9	94.1	91.9
A0A0D9RXT3	PGM3	10	37.83	98.4	99.3	99.3	101.9	100.4	100.7
A0A0D9R082	FUS	4	37.62	92.6	93.5	95.8	107.4	103.7	107
A0A0D9QZ38	CD63	6	64.35	91.6	92.3	94	108.6	105.9	107.7
A0A0D9RK90	NIBAN1	11	34.2	86.6	86.8	86.9	115.5	112.9	111.4
A0A0D9RQH8	FUBP3	10	31.87	102.4	103.5	102.1	98.5	95	98.4
A0A0D9S3T7	IGSF8	9	57.54	70.3	68	67.5	134.3	129.7	130.2
A0A0D9RP63	STK4	3	29.04	91.3	99.2	95.2	99.4	109	105.9
A0A0D9S094	PLS3	4	39.46	95.1	97	97	106.8	99.8	104.3
A0A0D9RNP3	GTPBP4	11	32.2	106.2	105.6	105.1	92.6	95	95.3
A0A0D9RSP6	VAV2	8	29.72	100.4	102.3	101.1	99.7	96.9	99.6
A0A0D9RF13	NANS	9	37.87	100.7	100.8	99.2	98.8	102.2	98.3
A0A0D9RHH9	ACSS2	11	38.94	109.1	107.4	108.9	91.2	91.9	91.5
A0A0D9QY79	EXOC7	12	37.23	98.6	97.2	98.2	100.7	101.3	103.9
A0A0D9RMU2	TWF2	6	28.87	87.4	90.7	86.8	113	111.5	110.6
A0A0D9R9H6	HS3ST3B1	8	39.68	135.5	133.6	134.7	62.1	63.6	70.6
A0A0D9RBD3	THOC5	10	33.19	105.6	105.1	105	96.7	94	93.5
A0A0D9RN51		8	31.19	91.3	93.2	93.7	104	107.3	110.5
A0A0D9SC26		1	57.87	100.4	93.9	97.3	103.7	101.8	102.9
A0A0D9S6X7	FUBP1	8	45.33	88.2	86.1	87	114	111.3	113.4
A0A0D9RZ16	NAA16	5	41.63	103.2	106.3	106.7	95.9	93.6	94.3
A0A0D9RAL5	RPS6	8	45.47	90.8	91.8	91.5	107.6	109.8	108.6
A0A0D9R4D4	SERPINB9	8	30.25	85.3	87	86.2	113.5	113.3	114.7
A0A0D9S5M7	NOC4L	6	28.79	102.6	102.2	104.9	99	96.7	94.6
A0A0D9S1Y3	CPE	9	37.2	140.8	137	137	61.1	61	63
A0A0D9RHS5	ADAM10	9	34.17	84.3	87.5	84.8	116	113.6	113.9
A0A0D9QZW8	KRT3	1	47.41	73	73.5	77.6	126	128.4	121.5
A0A0D9RVB2	DDX18	9	29.47	102.4	102.2	103.2	97.2	97.1	97.9
A0A0D9S4V1	IQGAP3	8	34.94	102.3	106.1	105.6	97.1	93.2	95.7
A0A0D9QWK1		4	34.73	116.4	119.8	117.1	81.9	82	82.8
A0A0D9S347	SNRNP70	8	32.73	99	97.4	98.1	102.6	101.8	101
A0A0D9RY35	SEH1L	8	27.67	110.6	110.6	109.6	88.2	90	91
A0A0D9QX61	NAE1	6	30.73	96.2	95.8	94.7	107.2	103.4	102.7
A0A0D9R9D2	CAMK2G	5	28.63	110.3	105.4	108.5	92.2	90.8	92.7
A0A0D9S4P9	NOTUM	6	32.44	125	128.2	126.5	75.6	73	71.7
A0A0D9RZ41	DSG2	9	29.44	82.3	96.6	80.8	114.6	116.1	109.7
A0A0D9R3J0		5	34.12	116.2	117.5	114.9	83.8	84	83.6
A0A0D9RCP4	PHB2	8	32.2	91.9	90.8	91.3	109.2	108.9	107.8
A0A0D9S487	TIMP2	7	34.72	137.6	140.9	140.3	60.9	60.5	59.8
A0A0D9SBN8		8	48.07	93.7	91.3	92.4	99.6	119.4	103.6
A0A0D9REV4	RAD21	8	25.63	99.5	97.1	100.9	104	97.5	101
A0A0D9R6T9	DNPEP	7	37.79	109.5	103.3	106	94.6	92.7	94
A0A0D9RG49	FXR2	5	31.48	101.1	106.4	100	96.9	97.3	98.3
A0A0D9S6G0	ATP5PB	8	33.38	91.1	90.9	88.7	111.4	108.9	109
A0A0D9RD66	CPNE1	9	37.98	95.3	92.3	94.8	105.3	106.7	105.5
A0A0D9QWX1	MON2	11	26.87	106.7	111	107	93.3	89.8	92.2
A0A0D9R3J7	BCAP31	7	32.05	102.3	104.5	100.4	98	97.4	97.4
A0A0D9QW63	CAPNS1	5	27.74	99.6	98.3	98.2	100.7	100.9	102.2
A0A0D9RPS6	NUP188	10	26.03	111.9	109.3	109.6	89.6	89.8	89.8
A0A0D9QWR5	DOCK1	11	27.97	107.1	109.4	113.4	91.5	88.5	90
A0A0D9QXL1	CSNK2A2	9	32.51	101.8	102.5	102.1	99.4	95.5	98.6
A0A0D9QX69	USP47	11	29.5	104.6	103.6	100.9	98.6	96.5	95.9
A0A0D9RY12	COL4A1	6	48.81	122.6	126.1	124.1	77.1	74.2	75.8
A0A0D9R252	TKFC	10	32.72	96.4	93.8	96.2	104.6	102.4	106.6
A0A0D9RS51	TBL1X	5	37.88	92.5	91.5	92.4	109.6	105.5	108.5
A0A0D9S842	RPS6KA1	5	33.95	105.5	104.9	104.6	94.8	95.2	95
A0A0D9S2Z2	NCAM1	9	34.2	87.9	87.7	87.4	114.9	110.2	112
A0A0D9R6M6	AIFM1	8	28.74	88.8	87.6	87.5	112.9	110.6	112.5
A0A0D9RL85	ANKFY1	10	27.24	98.1	98.9	98.9	100.9	100.2	103
A0A0D9RRG7	PTPN1	9	32.26	113.5	110.6	111.6	88.5	87.6	88.1
A0A0D9RZQ3	ECM1	10	29.66	126.8	125	128.3	72	76.4	71.4
A0A0D9S0F8	CUL4B	5	32.68	96.6	96	96.9	102.4	107	101
A0A0D9RRI0	DHFR	6	33.7	102.4	100.8	98.6	100.7	99.7	97.8
A0A0D9RXR7	NT5E	9	26.96	97.8	98.2	93.6	103.9	100.9	105.5
A0A0D9RJP4	HARS2	4	32.19	110.5	110.4	107.7	89	89.6	92.8
A0A0D9QW67	TBCB	10	36.78	87.6	88.3	87.2	115.8	109.9	111.2
A0A0D9SD67	PGK2	2	70.35	88.2	88.2	87.6	116	112.3	107.7
A0A0D9QXF6	NUP85	9	24.6	110.1	113.6	112.6	86.2	88.8	88.7
A0A0D9SBF5		3	38.92	71	68.2	68.8	130.3	130	131.8
A0A0D9R9E0	PYCR3	5	24.78	97.2	100.2	100.2	99	102.1	101.3
A0A0D9SBB6	KCTD12	9	35.12	86.7	87.7	88.8	113.9	112	110.9
A0A0D9R7M5	XAB2	9	28.94	114.8	118.6	114.1	84.5	83.6	84.3
A0A0D9RNF1	PTGES2	7	32.51	98.6	98.6	99	101.5	102.2	100.1
A0A0D9RW18	PAIP1	7	34.27	98.2	97.5	98.1	102.3	100.5	103.4
A0A0D9RDD0	WDR12	9	31.71	101.3	105.1	100.8	95.8	97.2	99.8
A0A0D9RE73	CLTA	11	46.79	73.2	75.1	72.9	127.9	123.6	127.3
A0A0D9S221	STAT5B	10	32.13	103.6	104.9	103.5	95.2	93.9	98.9
A0A0D9RF22	ARMC8	10	34.87	105.1	107.4	106.5	94.2	93.9	92.9
A0A0D9RYQ2		6	27.5	121.9	115.8	118.1	80.4	81.6	82.2
A0A0D9R7A2	ABCB6	7	26.06	107.4	108.6	106.2	95.3	91.9	90.7
A0A0D9RY22	POGLUT2	9	32.99	110	111	109.2	88.3	89.4	92.1
A0A0D9SBF4	FLRT3	10	34.75	105.3	107.4	108.2	95	93.2	90.9
A0A0D9RMI9	MAPK1	4	32.85	94.3	95.7	94.7	106.5	103.1	105.7
A0A0D9RPM4	SMS	9	33.87	96.2	95.4	96.6	105.8	102	104
A0A0D9RNK9	CD109	11	31.77	112.7	113.4	115.3	86.5	86.7	85.3
A0A0D9R541		7	32.83	130.5	133.4	133.1	63.6	71.6	67.8
A0A0D9R3P2	RPS7	5	30.61	80.2	79.2	81	122.4	118.1	119.2
A0A0D9RET3	CAPZA2	6	30.59	81.5	82.8	80.8	118.5	116.3	120.1
A0A0D9RBE5	CLPP	4	25.71	106.7	108.1	103.3	94.2	93.7	93.9
A0A0D9RM71	EIF2B5	7	25.92	101.6	100.8	105.4	98.9	97.5	95.9
A0A0D9RVR3	ITGA2	8	27.48	88.8	88.5	85.3	111.9	112.4	113.1
A0A0D9RYG7	THOC1	11	25.39	100.4	100.9	104.8	97.6	98.7	97.6
A0A0D9S589	GBA	7	35.77	123.3	123	123.2	75.8	76.8	78
A0A0D9RHS1	RRM2B	5	29.7	102.3	99.6	102.6	98.1	97.6	99.8
A0A0D9RPI4	TBC1D13	9	31.97	93	91.5	92.9	107.5	107.2	107.9
A0A0D9RBX0	PPM1G	7	27.01	94.3	97.4	93.9	103.9	105.6	105
A0A0D9SEF0		7	73.92	108	107.1	107.5	91.7	92.8	92.8
A0A0D9RC97	PITPNB	7	29.45	91	89.2	92.6	107.1	111.2	108.9
A0A0D9RJ21	PRPF4	8	33.73	104.5	105.2	103.7	95	94.9	96.8
A0A0D9R355	ANO6	8	30.45	84.3	86	87	112.6	116.5	113.6
A0A0D9SD63		7	46.62	99.3	98.7	99.9	101.6	100.3	100.3
A0A0D9RE92	RAB6B	2	39.67	89.3	88.4	91.8	112.8	111	106.6
A0A0D9RT06	OGDH	10	26.71	107.1	108.8	106	91.8	94.7	91.7
A0A0D9SE10		9	29.24	99.6	99.9	99.3	101.2	100.1	99.8
A0A0D9RHQ9	DHX36	11	30.74	97.5	99.1	94.5	102.2	104.8	101.9
A0A0D9RP53	GLOD4	8	29.77	84.6	82.3	85.1	116.5	114.7	116.7
A0A0D9QW57	PRKAR1A	8	29.21	92.4	90	88.2	111.3	108.9	109.2
A0A0D9R800		1	34.12	82.8	83.5	84.2	117.7	116.6	115.3
A0A0D9R7Z4		1	58.66	74.4	87.9	84.6	120.4	114.3	118.4
A0A0D9R5E6	HNRNPH3	5	26.84	100.2	98.6	99.7	101.5	100.1	99.9
A0A0D9RKW8	MIOS	9	28.73	102.6	104.9	100.2	97.1	95.9	99.2
A0A0D9RCY9	THOC6	7	24.91	100.3	99.7	103.9	97.3	99.4	99.4
A0A0D9RBS5	EWSR1	6	36.7	87.2	88	89.2	111	112.6	112.1
A0A0D9S3D9	ANAPC7	8	26.27	109.1	111.4	111.1	89	89.6	89.9
A0A0D9RPF5	SDC4	5	25.9	112.6	104.4	105.4	94.2	91.1	92.3
A0A0D9RXT5	CDC16	9	27.86	112.8	110.5	114.5	86.2	87.6	88.4
A0A0D9S600	IL11	8	37	107	110.9	106.3	92.2	92.6	91
A0A0D9SDH3	RPL10L	2	43.78	104.7	103.8	101.3	95.3	95.3	99.6
A0A0D9S8R1	PARK7	6	29.68	76	76.6	76.8	124.8	122.4	123.4
A0A0D9RXY5	PCID2	8	27.15	108.4	109.3	109.5	89.8	94	89
A0A0D9R5N3	MAP2K3	8	29.24	105.7	108.3	107	93.6	92.7	92.7
A0A0D9RSH4	HEXB	8	23.89	110.6	108.3	109.2	91.4	88.8	91.8
A0A0D9RXX3	EXOC3	9	28.5	93.6	97.4	95.9	103.7	105.3	104.1
A0A0D9RTT6	PPWD1	11	35.14	106.3	106	106.1	95	92.1	94.4
A0A0D9RMW7		8	32.36	115.6	117.3	117.2	83.1	83.5	83.2
A0A0D9RIS4	RAB8B	3	35.5	63.2	70.7	75.4	134	128.2	128.5
A0A0D9RGV9	DSTN	6	39.61	79.3	80.7	80.8	120.8	118.3	120
A0A0D9R1A3	TFG	8	29.54	77.8	85.8	86	106.1	110.1	134.1
A0A0D9R743	GFPT2	6	33.18	91.8	92.5	94	107.7	107.6	106.4
A0A0D9RG74	RPS6KA5	10	24.22	109.8	107	107.7	90.5	93.6	91.5
A0A0D9RKD3	NBN	9	25.35	96.6	99.5	98.9	103.2	100.3	101.5
A0A0D9RJX4	PAPLN	7	26.23	130.5	130.6	134.2	68.1	69	67.6
A0A0D9RRX8	SCAMP1	5	28.8	89.5	90.7	90.5	109.8	110.3	109.2
A0A0D9S363	UAP1	8	30.69	87.1	85.3	86.1	116	112.5	113
A0A0D9R3B9	NAA10	7	29.52	90.4	91	90.5	112.4	107.6	108.2
A0A0D9SD85	FJX1	8	29.08	108.6	114	114.8	88.1	85.2	89.3
A0A0D9RR26	GTF3C4	11	20.27	111.3	110.5	110.3	89.1	89.4	89.5
A0A0D9R3T5	METTL9	6	30.41	114.7	111.4	117	84.2	87	85.7
A0A0D9RAH2	PLIN2	6	33.63	63.5	65.1	62.8	137.9	134.3	136.3
A0A0D9S330	BAX	5	25.95	99.2	102.2	101.4	98.3	99.1	99.8
A0A0D9RYE6	TTYH3	6	43.32	110.4	109.7	109.7	89.9	90.1	90.2
A0A0D9RSY2	MCCC2	6	28.23	90.2	92.4	90.7	109.8	109.6	107.3
A0A0D9S3X0	RRAS	6	32.88	94.3	96.6	93.9	105	104.5	105.7
A0A0D9S513	VPS37B	7	29.77	83.7	83.4	80.1	118	115.4	119.5
A0A0D9RMD1	RPLP1	2	46.38	93.7	93.9	94.3	106.5	104.8	106.7
A0A0D9R7U3		1	27.64	82.1	93.6	98.2	109.9	107.4	108.8
A0A0D9R1V3	SLFN5	7	26.39	110.6	108.7	110.2	88.2	93.8	88.4
A0A0D9R6D3	HK1	9	32.45	103.6	105.4	103.6	95.1	95.3	97.1
A0A0D9QYQ6	ADD3	8	28.29	95.3	97.1	95.7	105.3	101.3	105.3
A0A0D9R9N9	NUP205	9	20.14	105.9	104	107.8	94.8	91.7	95.7
A0A0D9R4I1	ALDOC	2	55.09	91.2	90.6	92	112.6	105.3	108.4
A0A0D9QZ22	FTO	5	22.76	100	104.7	100.5	98.7	98.3	97.8
A0A0D9RBU2	NDRG1	4	43.04	86.4	89	87.4	114.7	110.5	112.2
A0A0D9QX35	SEPTIN11	5	38.05	90.8	91.5	90.4	109.3	107.6	110.4
A0A0D9S9H0	PURA	7	30.34	87.4	87.7	87.7	114.8	112	110.4
A0A0D9S2E6	KRT17	1	45.31	82.4	90.1	89.9	113.4	103.9	120.3
A0A0D9R8Y0	SNAP23	7	29.3	90	89.7	93.8	109.7	106.9	109.8
A0A0D9RCH1	EFR3A	8	24.74	97.7	97.2	96.3	102.4	102.6	103.7
A0A0D9RJE2	HSD17B10	4	29.99	120.2	120.7	117.9	79.9	79.5	81.9
A0A0D9R6W4		1	31.26	92.1	86.8	86.1	109.8	110.9	114.3
A0A0D9RM68	SYNE1	5	22.47	102.3	107.8	99.7	99.9	93	97.3
A0A0D9RUM3	MMP14	8	36.13	104.3	103.6	103.6	98.1	94.1	96.3
A0A0D9RG34		7	61.09	108.7	108.1	107.2	91.2	92.6	92.2
A0A0D9SCH7		3	46.31	98.2	98.8	100.5	100.8	100.6	101.1
A0A0D9R7W0		2	25.93	98.4	104.8	103.9	99.3	94.9	98.7
A0A0D9S4T5	GPS1	7	30.94	99.1	97.8	99.9	103.7	97.8	101.7
A0A0D9R5Z0	VPS35L	9	27.24	96.2	96.3	97.9	102.4	104	103.2
A0A0D9RP20	PNPT1	8	32	104.2	102.2	105.5	97.1	93.8	97.1
A0A0D9RJC4	MAPRE1	8	23.81	81.2	83.6	82.8	118.1	116.5	117.9
A0A0D9R4K7	FMR1	5	30.31	104.6	107.4	105.2	94.2	94.2	94.4
A0A0D9RTD1	IARS2	9	25.78	105.4	105	105.7	93	100.3	90.6
A0A0D9R036	MYO9B	12	36.89	98.9	97.7	101.6	112.1	95	94.7
A0A0D9RC52	SAFB	5	29.14	89.6	94.4	91.5	107.2	108.7	108.6
A0A0D9QZT6	EIF4B	6	22.92	62.9	63.1	63.7	139.5	134.5	136.3
A0A0D9RVS8		5	30.8	100.5	100.1	99.9	100	99.7	99.8
A0A0D9S7V6	AK2	8	26.55	85.7	84.6	85.4	115.5	112.7	116.1
A0A0D9RL86		6	33.79	114.2	110.1	112.9	87.5	88.3	87
A0A0D9S141	GSK3A	4	25.93	98.7	97.7	102.2	101.2	101.4	98.8
A0A0D9QW68	NUP107	7	25.71	108.2	109.4	110.8	90.9	90.3	90.3
A0A0D9QZK7	LUC7L3	7	27.26	103.6	101.2	103	97.4	96.9	98
A0A0D9R9F1	PLAU	9	31.09	64.4	63.8	62.8	139.6	133.5	135.8
A0A0D9R711	KLC2	6	36.31	97.2	96.5	96	103.8	102.1	104.4
A0A0D9RMN6	KIF3A	7	25.73	92.1	99	97.5	101.6	111.1	98.7
A0A0D9S5D2	ADAR	10	26.82	103.5	104.4	103.4	97.3	94.4	97.1
A0A0D9R4E9	NQO2	6	26.62	102.1	100.4	101.4	96.2	101.9	98
A0A0D9R636	PCSK5	8	26.55	127.2	125.9	125.3	73.1	73.8	74.8
A0A0D9S6H9	AHCYL1	9	29.78	97.1	97.5	95.5	104.2	102.3	103.4
A0A0D9R1R4	RPL24	6	37.76	92.2	89.6	88.6	112.6	108	108.9
A0A0D9R6F7	SMG1	11	20.55	110.5	109.9	111.3	89.7	89.6	89.1
A0A0D9R4K3	PRPF4B	8	26.17	106.4	107.7	107.2	92.3	93.2	93.2
A0A0D9QWZ8	GPRC5C	6	26.15	85	88.7	84.8	112.3	116.9	112.2
A0A0D9R0A1	KRT75	1	48.39	87.8	100.2	102.4	103.3	107.3	99
A0A0D9RP44	CSK	7	25	93	91.8	91.4	108.6	108.4	106.7
A0A0D9S3R5	VPS11	9	33.61	110.5	111.8	111	89.3	88.1	89.3
A0A0D9RB41	AGO2	9	23.79	97.9	96.9	98.2	102.8	102.2	102.1
A0A0D9QWU6	SRGAP1	6	25.34	62.5	68.8	61.6	133.2	142.9	131
A0A0D9R173	FMNL3	7	36.71	98.8	99.7	96.5	101.7	101.5	101.7
A0A0D9R8Q0		10	28.98	90.4	93.7	92	106.4	107.2	110.3
A0A0D9RQX3		9	24.74	81.6	80.5	82.2	118.7	118.1	118.9
A0A0D9RW39	HMGCS1	8	22.99	97.6	95.3	99.6	111.4	98.4	97.7
A0A0D9RJN2	CD2AP	10	28.03	78.2	77.5	79.7	123.9	122	118.7
A0A0D9QYV5	SUGP2	10	28.83	114.8	115.4	115.4	85.5	83.5	85.4
A0A0D9RBE8	SLC4A7	8	31.32	72.7	71.8	69.8	130.8	127.8	127.1
A0A0D9RKC4	NMT2	3	34.28	100.4	98	98.9	97.9	99.5	105.3
A0A0D9RNF5	ATP6AP2	6	26.89	139.3	136.9	137.8	61.2	62.1	62.7
A0A0D9QXT6	MOB1B	5	32.44	89.6	90.2	90.1	112.3	108	109.8
A0A0D9QVQ1	RAB21	4	34.56	90.8	94.1	89.6	112.3	106.5	106.6
A0A0D9RPC0	ATP6V1E1	8	32.37	84.9	84.7	85.4	115.6	112.4	117
A0A0D9QY22	CPNE2	4	25.35	86.6	92.6	86.6	110.5	110.8	113
A0A0D9RMM2	SEPTIN8	5	28.47	92.2	90.9	93.9	105.9	110.7	106.3
A0A0D9RML6	SRC	5	27.51	96.9	96.7	93.9	103.2	103.8	105.5
A0A0D9RAQ1	EXOC4	7	27.38	100.9	101.7	100	99	99	99.4
A0A0D9S5D0	AACS	8	26.83	115.4	114.2	115	83.9	85.5	85.9
A0A0D9RGE3	THOP1	7	30.85	103.3	101.1	100.6	97.5	97.5	99.9
A0A0D9R5C3	RANBP9	5	28.12	106.3	107.2	105.5	92.6	91.9	96.6
A0A0D9QXD0	WDR11	10	27.63	105.3	106.4	105	95.4	94.5	93.4
A0A0D9R9R4	LPP	5	23.93	95.3	102.6	94.4	105.1	100.2	102.4
A0A0D9RZQ0	SLC25A6	3	31.44	91.7	94.6	93.4	106.6	108	105.7
A0A0D9S0H6	SLC25A5	3	28.03	90.1	92.5	91.8	109.1	109.5	106.9
A0A0D9RFL8	TBL3	6	20.38	105	111.1	103.6	92.2	96	92.1
A0A0D9S8N9	PGD	8	27.11	86.9	84.9	86.2	114.4	115.1	112.5
A0A0D9SA22	RPSA	2	45.51	98.9	99.1	99.8	102.6	100.2	99.4
A0A0D9S7X9	KPNA6	4	24.61	103.2	104.6	103.5	92.7	98.8	97.2
A0A0D9S1Y8	USP10	6	30.03	103.3	104.2	104.4	93.7	100	94.4
A0A0D9R7Q9	SF3B6	5	32.58	107.4	110	106.9	91.8	92.4	91.5
A0A0D9RI90	RALY	8	31.77	104.2	102.8	102.5	94.7	97.6	98.3
A0A0D9SBF6		2	40.52	100.7	103.1	99	100.4	99	97.8
A0A0D9QZA0	CAPRIN1	5	26.58	92.6	92.1	92.9	108.5	107.6	106.3
A0A0D9R091	GOT1	7	26.99	78.4	73.5	78	124.2	123	122.8
A0A0D9RR92	VDAC3	6	29.9	97.5	97.9	96.4	102.6	103.4	102.2
A0A0D9RZT2	ANP32E	5	23.69	103.9	102.2	100.5	98.7	95.3	99.5
A0A0D9RGL8	SNX5	7	23.89	90	84.1	88.5	111.5	115.4	110.4
A0A0D9RGB3	HLTF	8	23.68	112.8	118.1	111.1	88.3	84.3	85.3
A0A0D9RZP2	CUX1	9	26.22	91.5	91.9	93.4	110.3	106.4	106.5
A0A0D9QWT5	PDPR	9	27.36	111.3	115.2	111.9	86.2	88.2	87.3
A0A0D9S7Q1	RRAGC	5	23.47	108.6	108.1	109.3	90.6	91.1	92.4
A0A0D9RLG6	RAB14	5	40.61	90.3	91.3	88.9	110	110.2	109.3
A0A0D9S686	BCAS2	6	34.01	93.7	94.4	94.6	108.3	104.6	104.3
A0A0D9RHM2	POLR1C	6	24.96	111.7	113.1	111.6	84.6	88.9	90.1
A0A0D9S8B7	EIF4G3	3	30.11	107.5	106.5	105.6	94	91.2	95.2
A0A0D9S0X3		6	22.55	92.6	92.7	88.4	109.8	106.2	110.3
A0A0D9RXQ7	NCAPH	7	29.33	103.1	103.4	102.2	96.7	95.7	98.9
A0A0D9RHV8	SLC39A10	7	26	82.1	82.4	83.4	119.8	116.6	115.7
A0A0D9S429	PNKP	8	27.89	113.2	116.6	113.9	85.3	85.8	85.2
A0A0D9RNJ3	DCAF1	8	26.97	113.8	112.7	111.9	88.1	86.4	87.1
A0A0D9R9K8	ADK	9	31.32	98.5	98.1	97.9	102.3	101.2	102.1
A0A0D9R4M0	GOLGB1	9	29.36	87.5	89	85.1	109.1	118.4	111
A0A0D9RRM3	EFL1	7	25.03	92.4	92.2	93	108.7	107.5	106.1
A0A0D9RVY0	TSN	6	37.47	94.9	96.4	95.4	104.5	104	104.9
A0A0D9RHW3		1	47.83	88.2	106.8	98.4	102.5	103	101.1
A0A0D9R6W3	BANF1	6	50.71	104.3	105.5	105.5	96.2	94.1	94.4
A0A0D9RP55	GEMIN4	8	25.47	101.7	103.8	105.5	96.9	96.6	95.6
A0A0D9R215	PRKACA	4	23.45	98.5	92.1	95.1	108	103.6	102.6
A0A0D9R925	LMAN2	8	23.28	80.7	85.1	78.1	119.9	118.5	117.6
A0A0D9R3X3	MYO18A	8	23.38	95.3	97.5	97.4	102.8	104.6	102.3
A0A0D9RJB0	GOLIM4	7	29.46	124.3	120.1	122.8	76.8	79	77.1
A0A0D9S155	DUSP3	6	23.43	86.6	88.2	92.3	113.7	111	108.2
A0A0D9R396	CPD	11	20.8	109.1	111.4	108.2	92.5	89.9	88.9
A0A0D9REY3	ANP32B	5	33.64	71	72.4	72.7	129.9	125.5	128.6
A0A0D9R8F2	ACAD9	8	22.79	113.7	116.5	114.2	85.3	85.3	85
A0A0D9R3U6	PLCB3	8	29.08	95.3	93.6	94.9	106.6	104.1	105.4
A0A0D9REA4		1	27.39	45.3	109.6	233.6	73.8	54.7	83
A0A0D9RST1	NELFCD	7	27.26	113.5	115.9	115	83.1	86.5	86
A0A0D9S0C1		2	27.53	101.1	102.8	101.3	99.1	98.2	97.4
A0A0D9RTZ7	IPO4	6	27.1	99.9	101.1	100.2	99.8	99.4	99.7
A0A0D9RQS4	FKBP9	8	40.18	100.7	100.1	103	100.2	98.9	97.2
A0A0D9S711	GNG12	5	31.08	88.9	89.6	89.2	111.9	109.2	111.3
A0A0D9RIZ5	HERC1	9	23.63	110.3	108.1	112.4	90.9	89.4	88.9
A0A0D9RV97	DHX29	9	28.71	105	104.4	106.2	92.7	96.1	95.7
A0A0D9R066	PACSIN3	7	26.51	85.3	86.5	84.6	115.5	114.6	113.4
A0A0D9S425	UBASH3B	8	27.74	105.8	105.6	106.5	93.5	94.2	94.3
A0A0D9RGL9	TCOF1	7	23.72	97.7	96.4	100.6	102.1	102.3	101
A0A0D9RZZ9	LMAN1	8	26.13	89.2	88.4	86.8	111.7	113	110.9
A0A0D9RST9	CTSZ	6	29.92	101.5	100	98.5	100.3	102.3	97.4
A0A0D9S4N4	PCYT2	8	23.18	100.7	99.5	100.4	98.4	101.6	99.3
A0A0D9R7N4		9	29	107.4	105.5	105.2	91	98.3	92.6
A0A0D9RJT0	PRKCI	4	28.21	103.6	105.4	106.2	93.7	97.5	93.6
A0A0D9S8A2	EPHB2	10	22.94	87.7	89	89.8	109.5	113.5	110.4
A0A0D9RVV7	CLASP1	8	20.15	88.6	88.3	92	105.6	104	121.4
A0A0D9R6C5		7	25.43	110.9	114	111.5	90.2	86.6	86.8
A0A0D9RGA4	UBR2	11	26.05	112.1	115.3	116.1	86.6	84.9	84.9
A0A0D9SBL0		4	44.52	112.6	111.9	113	87.9	88.2	86.4
A0A0D9RWT3	GCC2	9	22.35	78.6	83.4	77.6	118	120.8	121.6
A0A0D9RDG5	DIAPH2	10	19.57	95.1	95.2	95.3	104.5	105.8	104.1
A0A0D9REN3		7	23.47	78.2	77.7	76	125.8	120.8	121.5
A0A0D9S6F1	CHMP2A	9	30.78	84.1	80.2	80.8	119.1	120.1	115.8
A0A0D9RVQ5	NELFB	8	26.65	113.7	113.1	110.1	88.3	87.9	86.9
A0A0D9RFZ9		8	29.37	94.5	95.4	95.9	106.2	103	105
A0A0D9QWM4	GNS	6	24.85	102	102.6	103	97.8	96.7	97.9
A0A0D9RCI1	EIF5	8	25.99	84.4	85.5	84.2	116.7	113.8	115.5
A0A0D9QX70	FDXR	8	25.83	105.6	105.5	105.8	88.7	94.1	100.3
A0A0D9S3P0	NCSTN	8	27.45	91.8	92.7	95.4	106.9	107.3	105.8
A0A0D9RWX3	FHL2	7	23.43	84.2	84	87	110.9	122.6	111.3
A0A0D9RS65		3	35.18	101.4	102.9	105.3	98.5	95.6	96.3
A0A0D9RN63	IL6	7	29.44	65.8	65	64.3	136.2	133.3	135.4
A0A0D9RNQ6	MPP6	8	26.85	95.3	96.9	95.2	105.2	104.1	103.4
A0A0D9RP99	VPS53	9	23.48	102.7	103.1	104.7	98.2	94.4	96.8
A0A0D9RMF4	SKP1	6	24.01	93.9	94.1	94.9	108.5	104.8	103.8
A0A0D9RAG9	CLTB	7	28.21	73.1	77.5	72.4	124.4	127.2	125.5
A0A0D9S4K7	HGS	8	28.91	96.7	93.6	96.1	104.1	102.8	106.7
A0A0D9QZZ5	PACSIN2	9	26.72	74.9	75.6	75.5	126	124.4	123.7
A0A0D9RG67	ZMYM3	6	27.12	109.4	108.5	108.6	92.8	89.2	91.5
A0A0D9QWY2	SWAP70	8	26.18	97.2	97.5	96.8	102.7	103	102.9
A0A0D9RPU5	SH3GLB2	8	27.02	90.9	94.3	92.3	107.7	107.1	107.7
A0A0D9RFX3	BYSL	8	25.43	108	110.3	112.5	91.4	90.3	87.5
A0A0D9S3R7	RPL13A	2	39.57	98.1	98.5	100.2	103.5	97.2	102.6
A0A0D9QZ02	RAB5B	2	32.28	90.4	86.1	93.2	106.8	114	109.3
A0A0D9SDH7	ARF6	4	30.33	89.3	88.5	88.6	109.4	108.9	115.4
A0A0D9RNB6	GPNMB	3	29.14	104.4	101.2	103.6	96.7	98.1	96.1
A0A0D9RMT4	RP2	8	24.77	86.2	85.2	86.9	116.2	110.7	114.8
A0A0D9RNF7	CSRP1	5	26.51	63.2	61.5	63.8	137.4	136.7	137.4
A0A0D9S7Z0	FABP3	6	38.47	77.9	75.8	76	124.4	123.4	122.6
A0A0D9RLW4	ATP5F1C	7	34.47	99.8	103.8	99.5	100.6	97.4	98.9
A0A0D9RLM4	SRBD1	8	19.56	108.7	107.6	107	88.5	93.3	94.9
A0A0D9S9G5		5	27.77	109.8	113.5	110.9	89.4	87.6	88.7
A0A0D9SD49	H1F0	5	32.53	124.1	123.1	123.5	75.6	77.8	75.9
A0A0D9R9Q1		2	29.36	91	88.2	87.3	113	110.3	110.2
A0A0D9QXV2	SBF1	6	24.45	102	99.9	100.9	101	97.9	98.3
A0A0D9RLZ2	ITIH2	8	49.62	109.3	110.3	110.8	89.6	89.6	90.3
A0A0D9RYC3	EPB41L3	5	22.94	91.2	87.7	92.4	110	107.3	111.4
A0A0D9RTU7	GMPR2	7	18.65	98.1	94.6	94	110.1	102.9	100.2
A0A0D9RAA7	POLR3A	8	29.34	105.3	106.1	107.4	92.4	93.1	95.7
A0A0D9R381	TWF1	5	31.99	85.9	85.5	85.4	115.5	113.2	114.5
A0A0D9R7U5	PC	7	25.92	96.6	96.9	97.8	99.7	108.5	100.6
A0A0D9S9T1	RHOB	4	40.71	78.8	79.3	77.5	122.3	120.8	121.3
A0A0D9R259	CC2D1A	8	23.12	101.6	105	101	98.2	95.3	98.9
A0A0D9R7M7	RBM4B	9	28	106.5	105.8	109	91.5	93.8	93.4
A0A0D9RI42	ITCH	8	22.57	97	102.1	103.8	100.8	97.2	99.1
A0A0D9QX32	EIF4G2	10	29.89	100.7	101.5	103.2	99.3	96.6	98.8
A0A0D9R7C5		4	27.37	88.6	87.5	87.4	112.8	113.6	110
A0A0D9RFW0	PLS1	5	29.73	92.9	91.6	95	107.6	105.7	107.2
A0A0D9S9G6	HNRNPA0	5	20.9	99.1	103.5	98.1	102.7	96	100.6
A0A0D9RIR4	PTBP3	3	34.32	95.7	103.8	101.8	100.6	98.8	99.3
A0A0D9RQP3	NUP214	9	23.13	94.5	93.5	93.4	106.9	107.1	104.6
A0A0D9QYD3	UBE2O	9	23.09	96.9	96.4	97	102.7	102.2	104.8
A0A0D9RC88	RFTN1	8	28.53	89.8	90.4	90	109	113.5	107.3
A0A0D9RTR0	RABGGTA	7	26.77	97.2	94.2	98.6	105	102.7	102.2
A0A0D9RJP5	TM9SF4	7	23.49	111.2	108	109.9	88	91.5	91.4
A0A0D9RD24	STK38	6	34.2	97.1	98.8	98.1	103.5	100.1	102.3
A0A0D9RD46	NUDCD2	4	19.83	84.1	85.7	85.2	115.1	116.8	113.2
A0A0D9QX80	SCARB2	6	30.74	105.6	104.7	104.3	96.6	95	93.8
A0A0D9SDU3	RAB9A	5	24.74	92.2	93.4	92.2	106.7	107.7	107.7
A0A0D9RIT5	POP1	6	22.69	106.3	107.8	107.5	92.4	93.5	92.6
A0A0D9R0B6	STX4	6	20.84	83.5	86	84.6	116.1	117.5	112.2
A0A0D9QYA3		3	30.64	81.7	79.2	79.7	120.4	116.8	122.1
A0A0D9S101	UBTF	7	23.46	103.8	103.7	100.8	96.1	98.8	96.8
A0A0D9S6V2	CCN1	8	30.35	75	75.3	74.9	126.7	123.9	124.2
A0A0D9RWT0		8	25.89	88.8	89.2	90.3	109.6	111.7	110.4
A0A0D9RI80	MSLN	7	23.32	124.3	124.3	124.8	78.2	73.2	75.2
A0A0D9RU84	ACIN1	10	29.45	105	108.8	106.1	91.8	94.8	93.5
A0A0D9RXB8		1	37.43	100.6	93.9	99.4	105	97.7	103.4
A0A0D9RNP7	PML	9	26.63	96.2	98.1	97.4	100.8	103.9	103.7
A0A0D9R6K4	RELA	5	19.29	100.4	101	105	94.8	100.8	98
A0A0D9RM50	ANP32A	4	23.53	82.3	83.7	82.2	119.2	116.7	115.8
A0A0D9RRU2	NAGK	8	22.57	99.9	99.7	99.5	97.5	102.8	100.5
A0A0D9QWR3	HNRNPDL	5	28.47	82.6	84.9	80.2	117.8	117.8	116.6
A0A0D9RJC3	WDR18	6	25.09	115.7	117.3	118.6	81.8	83.1	83.6
A0A0D9RDK0	PIK3R4	11	24.96	104.6	105.2	107.9	94	95.6	92.8
A0A0D9RDK9	SETD3	8	18.77	90.2	91.8	92.8	107.7	107.8	109.7
A0A0D9RIF5		3	21.54	95.8	98.8	98.8	104	100	102.6
A0A0D9RHB5	NEDD4	7	23.25	97.1	99.8	98.5	100.1	102.6	101.8
A0A0D9RBH6	ADSSL1	5	19.44	100.4	100.9	100.7	100.8	100.4	96.9
A0A0D9S1W5	ERCC2	9	27.36	121.2	118.8	115.1	80.5	84.6	79.9
A0A0D9RWV7	VTA1	5	22.83	86.4	88.6	88.3	112.3	110.4	114
A0A0D9RIG4	CHMP4B	7	28.02	83.2	83.9	85.8	115.1	114.9	117
A0A0D9RKN2	SLC25A13	6	22.71	95.7	94	95.5	104.7	106.4	103.7
A0A0D9RDV7	ARPC4	5	29.37	90.7	90.9	89.5	110.7	109.1	109.1
A0A0D9SCS0		5	32.13	107.5	112	109.1	80	95.8	95.7
A0A0D9RGY6	WNK1	8	19.11	96.5	103.3	98.9	99.7	100.4	101.2
A0A0D9RX20	IDH2	6	22.55	116.8	114	115.7	82.8	83.5	87.2
A0A0D9R203	CIP2A	6	22.58	104.8	104.9	102.7	96.7	94.4	96.5
A0A0D9RPH2	SEMA3F	9	23.6	118.7	116.6	116.1	80.1	83.7	84.8
A0A0D9RXE2	PCMT1	8	22.46	91.1	91.8	90.2	109.3	107.1	110.5
A0A0D9RRF0	USP4	4	27.12	104.3	104.8	102.9	95.5	94.8	97.7
A0A0D9S1B5	IRGQ	7	22.25	95.3	93.9	94.4	106.1	105.1	105.1
A0A0D9R065	DDB2	8	29.88	100.5	98.8	100.3	100.9	99	100.4
A0A0D9RUF1	MAT2A	8	29.92	93.5	92.7	90.9	107.1	105.7	110.1
A0A0D9RFQ9	ATP1B3	7	23.34	86.1	82	83.2	117.7	114.3	116.9
A0A0D9RK39	C1QBP	4	27.93	119	117.1	115.4	84.8	82.5	81.1
A0A0D9R706	PACS1	6	21.75	106	107.5	105.9	93	95.1	92.5
A0A0D9R4K6		4	26.4	93.7	93.5	93	103.4	109.2	107.3
A0A0D9R7S5	LUC7L2	4	35.66	100.3	98.6	98.5	100.2	102.4	99.9
A0A0D9RMD5	PPP1R21	7	21.79	91.6	88.3	88.2	114.1	109.5	108.3
A0A0D9R787	RPL8	6	25.97	100.3	105.5	101.2	99.5	94.6	99
A0A0D9RID9	EIF2B2	6	31.2	97.6	98.9	95.1	106.2	100.9	101.3
A0A0D9RR64	AAK1	7	22.38	94.1	96.6	91.4	107.7	105.2	105
A0A0D9SC47		5	26.6	90.5	92.2	94	107	108.8	107.5
A0A0D9RIM7	SRSF7	4	29.16	96	92.7	92.5	106.1	105.5	107.1
A0A0D9RHX8		5	31.5	68.8	66.9	66.8	132.9	131.2	133.3
A0A0D9RG87		6	23.79	92.6	92	92.5	106.4	108.5	108.1
A0A0D9RIA5	NEK9	9	21.59	105.7	107.8	111.1	93.1	91.8	90.6
A0A0D9RKY8	PELP1	6	21.56	118.8	118.3	120.5	81.3	79.4	81.7
A0A0D9RXG5	OTULIN	8	19.32	92.8	89.8	89.3	110.1	106.9	111.1
A0A0D9QZE7	APIP	6	21.64	95.4	95.6	98.3	100.1	106.3	104.4
A0A0D9R7B1	TIMP3	6	35.79	69.2	63.8	63.9	134.6	134.2	134.2
A0A0D9RT40	H2AFV	2	48.84	118	119.3	116.7	83.9	80.6	81.4
A0A0D9SAI1		5	27.1	85	87.6	87.8	110.2	114.7	114.7
A0A0D9RCF2	CALU	7	23.58	90.7	88.9	90.1	109.7	110.5	110.2
A0A0D9RPY4	RPS6KA3	3	27.36	105.1	103.4	103.4	95.1	95.4	97.7
A0A0D9RK88		3	21.53	112.8	109.7	111.9	86.6	88.6	90.4
A0A0D9RPJ9	PRDX4	4	52.77	91.4	92.9	92.8	109.3	104.9	108.7
A0A0D9RAN2	PRXL2A	4	23.85	103.7	102.6	106.3	95.2	96.4	95.9
A0A0D9RX79	MFGE8	6	30.74	128.5	127	127.3	72.2	74.7	70.3
A0A0D9R9B6	TSTA3	5	23.44	100.5	99.6	99.3	101.1	98.1	101.3
A0A0D9RL88	CDC23	4	26.51	111.1	111.5	113.1	86.4	88.5	89.4
A0A0D9S291	PPP5C	9	28.57	86.6	91.1	91.4	110.5	110.1	110.2
A0A0D9R0K9		6	21.55	99.3	95.8	97.3	103.3	102.7	101.6
A0A0D9S232	SLC7A5	4	22.77	77.1	78.5	78.1	121.9	123	121.4
A0A0D9RZJ4	AP1S1	6	22.43	96.4	95.3	97.4	101.2	104.4	105.3
A0A0D9R6J4	GMPPA	8	23.62	97.1	99.5	97.8	100.9	102.9	101.9
A0A0D9R8Y5		4	16.47	50.8	50.8	51.7	150.8	147.7	148.3
A0A0D9S0A2	SBDS	7	23.51	90.6	92.2	89.5	110.2	109.3	108.2
A0A0D9R487	SUPT6H	8	17.82	98.8	99.9	99.2	99.7	100.4	102
A0A0D9QZM4	C12orf10	5	21.55	95.2	93.8	97.8	105.5	104.8	102.9
A0A0D9R4I0	SPTLC1	8	18.38	102.8	102.6	104.3	94.5	99.1	96.6
A0A0D9R0C7	EPS15L1	7	20.91	88.5	90.9	88	107.1	117.2	108.3
A0A0D9SDL8		6	22.04	91.3	90.9	92.2	107.8	109.5	108.4
A0A0D9RCM1	CDC42BPB	7	22.7	96.3	98	94.1	104.3	103.4	104
A0A0D9S810	RCC1	4	24.54	105.4	107.7	104	93.6	93	96.3
A0A0D9RL79	CRKL	4	23.55	87.8	97.6	88.4	109.9	106.6	109.7
A0A0D9RK24	RBM25	7	24.82	98.1	102.4	102.8	96.5	100.7	99.4
A0A0D9S3N6	PHLDB1	7	18.17	98.5	97	94.9	103.8	103.7	102
A0A0D9REU3	MET	8	25.36	106	103.5	106.7	94	94.8	95
A0A0D9RSU3	TUBB1	1	69.82	99.9	120.9	105.4	98.6	82.1	93
A0A0D9RG80	RAD23B	5	28.49	79.5	78.4	78.9	123.1	119	121.2
A0A0D9QWW3	ABRAXAS2	6	21.22	96.9	94.6	98.3	103.4	101.5	105.3
A0A0D9S3R2	ALDH16A1	6	17.71	114.8	116.9	111.3	86.8	85.3	84.9
A0A0D9SBL4		9	34.77	80.2	79.3	80	121.2	118.3	121.1
A0A0D9S6G1	WDR77	5	22.48	97.7	94	97.2	105.9	101.4	103.9
A0A0D9R8V0	CENPV	4	20.77	111.5	114.9	105.7	88.4	90.3	89.2
A0A0D9R723	ELAVL1	6	29.29	94.7	93.9	98.1	103.7	102.9	106.8
A0A0D9S2Q6	APRT	5	27.31	92.3	92.2	92	106.1	108.3	109
A0A0D9SA36	HIST3H2A	4	77.92	120.1	125.4	118.4	76.4	82.2	77.5
A0A0D9R4I3	PYGM	1	28.84	97	97.5	100.4	105.8	104.4	95
A0A0D9R738	LLGL1	7	23.32	92.2	98.3	91.6	106.6	105	106.3
A0A0D9RTG8	CDK7	5	24.69	86.2	86.3	86.8	113.8	111.7	115.2
A0A0D9R2K0	KIF11	9	27.14	92.2	91.2	91.8	109.5	108.3	107
A0A0D9R8T7	ACAP2	7	19.18	98.3	96.1	99.4	103.5	100.4	102.3
A0A0D9RAB6		4	25.47	95.6	91.7	94.1	105.7	107.3	105.7
A0A0D9S001	TBL2	7	20.95	101.2	106	107.7	100.1	91	93.9
A0A0D9RDP8	CHID1	5	23.37	104.8	106.2	104.5	93.7	94.7	96.1
A0A0D9RTI8	RAB3GAP2	9	19.01	91.7	109.7	92.5	101.1	106.8	98.3
A0A0D9S7K5	P3H1	6	20.34	111.2	113	113.2	84.2	89.3	89.2
A0A0D9S2P9	LIG1	6	19.35	105.9	102.9	109.1	92.3	96.1	93.7
A0A0D9QXK1	RPS13	6	34.23	92.8	89.9	92.9	107.2	107.9	109.3
A0A0D9SC15		4	52.46	73.6	73.6	72.7	126.8	125.9	127.4
A0A0D9R171	TOMM70	9	25.46	92.7	95.3	93.5	107.3	104.5	106.8
A0A0D9RFP4	RNF20	6	24.57	98.1	100.6	100.1	102.3	99.3	99.6
A0A0D9S8V4	PANK4	6	19.68	105.7	106.2	107	92	94.1	95
A0A0D9RTV5	DHX30	9	21.01	107.1	105.6	110.2	94.1	90.7	92.4
A0A0D9R7C7	DHX16	7	22.6	106.6	105.3	107.8	93.8	92.2	94.4
A0A0D9QUY6	CDC27	7	26.35	110.7	109.9	108.4	89.7	92.7	88.6
A0A0D9RXV5	TRIP13	5	25.67	103.3	104.6	103.3	95.6	96.1	97.2
A0A0D9QVJ4	EIF3K	5	32.92	97	93.7	94.4	106.4	105.6	102.9
A0A0D9R7J5	DRG2	6	23.81	102.8	104	101	96.2	96.6	99.4
A0A0D9REX8	MPZL1	5	22.66	82.1	80.2	80.8	121.2	117.5	118.1
A0A0D9RGH7	MYO5A	5	18.1	101.5	105.5	105.5	96.5	94.4	96.7
A0A0D9RE81	EPS8L2	8	21.48	110.5	100.6	101.8	95.5	95	96.6
A0A0D9RSH2	DBNL	7	23.48	85.1	84.1	82.1	116.2	115.6	117.1
A0A0D9RCT5	ENO2	2	148.72	89.4	90.1	89.5	111.2	111.1	108.7
A0A0D9S8B6	ECE1	7	19.79	95.5	99.5	98.1	103.4	102.6	100.9
A0A0D9S9I9	TRIM32	6	20.19	107.8	107	108.7	94.6	90.3	91.6
A0A0D9R4G1	FAM98B	5	25	90	89.7	90.4	110.8	109.6	109.5
A0A0D9RUK2	GID8	4	22.94	105	102	103.5	99.1	94.1	96.3
A0A0D9QXB5	B4GALNT1	5	25.27	128.1	130.3	125.5	70.8	73.4	71.8
A0A0D9QXF4	MCMBP	6	26.47	100.3	101.5	100.7	100.2	97.3	100
A0A0D9S9C5		5	56.2	79.6	79.2	78	121.2	121.5	120.5
A0A0D9RYP1	KPNA3	3	22.31	95.3	94.4	92.3	108.9	103.3	105.8
A0A0D9RCC5	SEC13	7	21.5	99.7	103.8	104.6	100.6	94.6	96.8
A0A0D9R012	CWF19L1	6	22.41	99.5	97.6	102.3	98.8	100.3	101.5
A0A0D9S5I9	PRPF31	6	18.32	109.3	111.8	110.3	90.1	90.1	88.5
A0A0D9S690	OLFML3	7	21.83	142.5	128.2	129.9	68	66.7	64.8
A0A0D9R828	VPS39	8	18.61	100.2	100.5	102.7	99.2	96.1	101.2
A0A0D9R2P1	UTP6	8	21.09	109.1	115.6	108.5	89.3	91.1	86.4
A0A0D9RFJ8	ERCC6L	8	23.82	97.8	99.5	98.1	102.4	100	102.3
A0A0D9S0F3	STAG2	4	20	92.5	91.1	91.2	109.8	105	110.4
A0A0D9RFV1	SMARCB1	6	19.2	106.9	108.3	105.6	92.8	93.8	92.7
A0A0D9R6H5		5	41.79	95.5	95.4	96.7	104.8	103.1	104.6
A0A0D9RI83	EIF2S2	5	20.13	88.5	81.5	85.7	115.7	115.2	113.5
A0A0D9SDR0	CHST12	5	20.08	136.9	136.8	139.2	61.3	64.1	61.7
A0A0D9QZ73		3	41.84	87.2	86.2	88.7	114.3	112.6	110.9
A0A0D9RC93	NOL6	5	20.62	105.7	113.4	109.9	95.8	84.7	90.6
A0A0D9REV3	CAV2	5	24.62	88.3	86	87.1	113.1	114.4	111
A0A0D9RGK3	SRPK2	5	20.15	97.1	96.7	98.4	94	99.6	114.2
A0A0D9RSU0	YKT6	7	28.15	88.5	88	86.6	112.7	110.8	113.5
A0A0D9RL96	ZWILCH	7	22.09	92.4	92.6	94.7	105.9	104.8	109.6
A0A0D9R0P2	RRP12	7	19.97	119.8	117.2	116.5	82.8	79.7	83.9
A0A0D9RYW9	ARPC1B	5	22.56	98.4	100.4	99.1	102.2	100.9	99
A0A0D9RD74		6	22.65	106.5	104.1	105	94.7	95.4	94.2
A0A0D9RVB6	DPP7	8	20.64	117.4	121.8	117.8	79.9	83.7	79.4
A0A0D9S4E8	BAIAP2	6	21.68	89.1	95.3	89.7	110.5	107.6	107.9
A0A0D9QXX6	POLR2C	5	22.61	110.5	114.4	114.5	83.1	88.9	88.5
A0A0D9RDC9	TSPAN6	7	29.27	89.1	89.7	89.9	110.8	109.2	111.3
A0A0D9RQV7	WDR61	6	28.22	97.2	103	101.8	99.3	98.6	100
A0A0D9RMH0		5	22.59	97.4	97.9	96.9	101.9	104.9	101
A0A0D9RN07	ENG	6	18.52	97.3	93.8	93.9	103.4	105.1	106.5
A0A0D9RQZ1	RPS23	4	22.09	94.5	101.7	94.7	104.7	99.6	104.8
A0A0D9S7Z2	SNRNP40	7	28.44	101.9	100.2	100.3	100.2	99	98.4
A0A0D9RMR5	STXBP1	7	14.69	96.1	93.8	93.9	105.9	107.3	103
A0A0D9RZN3	ACAA2	5	19.57	93.7	92	92.7	108.1	104.9	108.6
A0A0D9R8X9	HSPA13	7	20.71	112.3	108.4	111.8	90.5	87.8	89.2
A0A0D9RBI9	HEATR1	6	16.43	113.8	119.2	114.1	82.9	87.9	82.1
A0A0D9R304	RPAP3	7	18.14	77	78.2	78.8	123.6	121.5	120.9
A0A0D9S972	H2AFX	4	73.37	116.6	115.4	117.3	82.5	83.1	85
A0A0D9RGF4	SGTA	5	18.42	85.3	85.6	83.7	114.8	117.7	113
A0A0D9S6U0	PKN2	7	22.39	105.1	107.2	106.9	93.4	94.9	92.5
A0A0D9RH18	SLC26A2	5	39.28	91.1	88.5	89.8	111.8	109.1	109.9
A0A0D9RQ23	GMPPB	7	25.29	89.1	90.3	89.7	110.5	108.9	111.3
A0A0D9SC74	DYNLL1	1	27.85	96.8	94.9	102	101.3	102.1	102.9
A0A0D9S055	CNDP2	6	18.04	85.1	84.1	87.4	117.2	110.8	115.4
A0A0D9R6K8	SNX4	5	20.75	102.9	105.3	107.4	92.4	97.7	94.3
A0A0D9RY76	DNAAF5	7	17.65	104.7	104.8	103.7	95.4	98.1	93.2
A0A0D9RE65	GLIPR2	4	18.36	75.7	80	77.5	124.6	120	122.2
A0A0D9RES2	SPARC	6	24.88	121.1	121.5	118.8	80.5	79.9	78.3
A0A0D9RMN2		7	23.08	108.7	105.8	106.6	92.3	94.1	92.5
A0A0D9R2N3	ASNA1	7	23.96	95.4	96.5	95.8	102.4	105.8	104.1
A0A0D9S3E8		5	28.12	95.9	96.8	96.5	104.9	102.7	103.2
A0A0D9R9A5	MRPL39	5	22.97	111.1	110.4	108.9	89.6	91	89
A0A0D9RAZ6	CNOT10	6	19.44	107	110.9	109.9	92.8	87.2	92.2
A0A0D9S5N9	S100A4	5	22.94	86.5	85.6	87	114.3	113.3	113.3
A0A0D9RB32	PTK2	7	21.58	97.3	99.6	96	101.7	101.1	104.3
A0A0D9RTD5	ADRM1	5	20.85	80.5	82.7	84.5	125.8	110.8	115.6
A0A0D9R5H3	MYLK	8	18.98	100.7	98.6	101.6	98	100.7	100.5
A0A0D9RQW3	ZMYND8	8	21.71	114.8	115.2	112.4	86.1	86.5	85
A0A0D9QZ85	GDF15	5	24.38	91.4	90.6	93.9	108.9	109.1	106.1
A0A0D9RIC7	PTGR1	5	19.35	111	107.1	108.7	91.3	90.3	91.6
A0A0D9R3P9		6	20.68	82.7	97.4	83.7	110.6	118.9	106.8
A0A0D9S262	DYNC2H1	8	21.06	106.5	107.6	108.9	90.8	92.5	93.8
A0A0D9RLG0	NUDT5	4	17.82	76.2	75.9	73	125.3	122.6	127
A0A0D9RHS4	MBD3	6	18.72	104.1	101.4	102.6	97	97.8	97.2
A0A0D9QX83	NUP54	5	16.93	107.1	102.4	105	94.6	96.2	94.7
A0A0D9RJ62		4	17.83	96.7	100.6	95.9	105.2	100.5	101.1
A0A0D9R3V1	B4GALT4	6	23.5	143.5	141.3	144.8	55.2	57.5	57.8
A0A0D9QYG6	NHLRC2	8	25.08	86.7	85.2	86	115	112.3	114.8
A0A0D9SE18		3	25.92	101.8	104.4	106.5	97.7	96.7	92.9
A0A0D9R712	PARN	8	21.45	107.1	107.4	106.6	94.3	91.1	93.5
A0A0D9QXI2	PIP4K2C	6	21.04	110.1	107.7	107.7	93.3	89.6	91.5
A0A0D9RK07	PALM	8	22.89	84.6	82.6	86.4	112.7	117.4	116.3
A0A0D9RHH0	GSS	5	19.24	83.1	88.5	84.9	114.5	112.5	116.5
A0A0D9QWF5	VAC14	5	17.98	112.9	108.2	110.8	88.1	86.9	93
A0A0D9RN77	PPP2R5E	4	16.89	97.2	95.1	99.6	100.2	103.6	104.3
A0A0D9RAN3	CRTAP	5	22.08	121.6	120.4	119.2	78.8	81.8	78.2
A0A0D9RQA2	ASCC3	6	16.48	108.2	108.4	109.4	89.7	92.4	91.8
A0A0D9QYY1		6	18.23	87.7	89	90.4	110.4	113.5	109
A0A0D9QYB7	PRPSAP1	6	24.59	102.5	102.3	101.7	96.9	99.6	97.1
A0A0D9S197	HSD17B2	7	21.51	99.7	101.4	100.3	99.4	100.6	98.7
A0A0D9RWG7		5	42.05	107.2	106.3	107.4	93.4	93.5	92.1
A0A0D9QXR3	HSPA12A	7	18.3	106.4	104.5	107.2	91.3	95.5	95.1
A0A0D9QV75	ATP6V0D1	7	30.02	107.7	109	108.8	91.4	93.3	90
A0A0D9RXK4	ADAMTSL3	8	17.21	120.1	117.6	119	81.8	82.9	78.7
A0A0D9R9T7	TP53BP1	6	21.51	109.8	111.7	107.1	90.9	89.6	90.8
A0A0D9RRK2	PCYOX1	5	23.78	101.1	102.9	99.4	99.8	97.8	99.2
A0A0D9RH26	SF3A2	5	18.57	97.9	100.4	95.9	101.7	101.5	102.6
A0A0D9RRS7	RALA	5	20.96	82.5	82.7	81.1	119	117.9	116.8
A0A0D9QXB3	PARVA	4	18.63	89.4	93.6	90.3	110.9	108.6	107.2
A0A0D9RVT9	STX7	5	16.51	75.4	76.1	76.5	123.8	122.9	125.3
A0A0D9QX26	CTR9	9	23.1	121.1	124.4	120.4	78.6	76.3	79.2
A0A0D9R2U3		6	17.86	96.4	102.1	95.5	102.1	99.3	104.5
A0A0D9RXH5	TRIO	8	22.35	107.6	107.7	107.6	93.7	91.2	92.1
A0A0D9RM20	FERMT1	5	22.24	96	96.7	97.2	99.5	110.7	99.9
A0A0D9S8B5	ALPL	5	20.94	100.8	98	102.6	102.5	98.5	97.7
A0A0D9RLV4	RAB23	4	19.31	87.4	88.7	91	111	110	111.8
A0A0D9RDA4	CSTF2	3	21.59	91.6	102.4	99.8	106.1	101.9	98.2
A0A0D9QZD7	CAT	6	21.26	107.5	104.5	106.5	90.6	97.5	93.4
A0A0D9RGZ9	UFD1	6	16.74	84.9	80.9	83.1	118	116.8	116.3
A0A0D9RPH0	COMMD4	5	18.56	97.5	96.1	98	103.6	100.3	104.5
A0A0D9SCP1	PEG10	6	22.14	118.7	118.6	119.3	80.1	81.9	81.5
A0A0D9SB94		7	18.97	84.6	89.6	84.3	113	114.1	114.4
A0A0D9QVU0		5	22.18	89.5	92.3	92.1	112	106.8	107.3
A0A0D9RTR9	NLN	6	18.13	101.3	102.8	101.6	99.7	98.5	96.1
A0A0D9QYM3	NUDT21	6	25.08	97	97	97.9	102.2	104.4	101.5
A0A0D9RYS7	MED4	5	21.4	106.3	107.9	109.4	92.4	91.7	92.3
A0A0D9SC59		3	19.39	94.2	95.2	97.3	104.4	103.3	105.5
A0A0D9RNW0	CCDC88A	7	24.9	94	92	93.3	106.9	106.5	107.3
A0A0D9S4W0		8	23.11	101.5	101.2	102.7	96.5	101.1	97
A0A0D9S688	TRIM33	4	22.12	106.6	106.1	109	91.3	93.1	93.9
A0A0D9RE84	SNRPD3	3	24.27	100.8	102.1	100.6	100.5	97.8	98.2
A0A0D9RDN1	CMTR1	7	18.24	107.7	109.5	104.3	93.5	91.8	93.2
A0A0D9RM37	ELOC	4	22.98	94.6	94.3	92.6	110.9	103.5	104.1
A0A0D9RLC9	FABP4	5	19.11	77.9	79.1	75.2	124.4	122.2	121.2
A0A0D9R1G0	ALDH18A1	8	19.71	110.7	111	112.4	86.2	89.2	90.6
A0A0D9S6W8	PRKACB	2	21.83	96.1	97.2	94	102.1	105.2	105.4
A0A0D9S3Q7	CBX1	2	24.73	98.8	96.9	96.1	107.3	99.1	101.9
A0A0D9RMW9	CDK9	5	15.53	113.5	110.5	116.3	86.8	85.4	87.4
A0A0D9SE44		4	36.65	106.3	103	103.6	95.1	97.2	94.9
A0A0D9RWY8	FUCA2	6	17.04	114.8	113.9	113.3	85.1	87.1	85.8
A0A0D9RA97	SLC35F6	4	19.32	115.5	113.8	116.8	81.8	84.6	87.5
A0A0D9S2T4	CRYAB	4	22.66	108.7	110	108.5	89.3	92.9	90.5
A0A0D9R461	CPSF3	6	18.12	110.5	102.9	103.2	95.5	91.9	96.1
A0A0D9QVY7	NOL11	5	20.3	102.8	103.1	102.6	98.3	96.7	96.5
A0A0D9RLX9	TRMT6	8	20.6	99.9	98.6	99.5	99.5	101.4	101
A0A0D9RGR5	KLC4	5	22.33	105.7	105.6	111.3	90.5	95.3	91.6
A0A0D9RTG0	SEC16A	7	20.28	94.8	96.7	97.5	103.7	105.2	102.1
A0A0D9RTA6	IGFBP3	6	22.01	111.2	105.1	109.1	90	90.3	94.4
A0A0D9S2G9	ACAT1	5	20.12	103.6	103.1	103.9	96.8	94.1	98.4
A0A0D9RSI5	RAE1	5	19.82	95.8	93.6	93.9	105	105.6	106
A0A0D9RMJ8	RPN2	7	17.54	101.9	97.6	99.1	101.5	100.9	99
A0A0D9RIA4	PDHB	6	20.98	107.7	108.2	109.8	91	91.4	91.9
A0A0D9R3H8	MARK2	7	19.86	101.3	101.9	99.8	98.8	98.5	99.8
A0A0D9QVD3	EDC4	8	18.69	102.7	109.4	104.7	92.8	93.8	96.7
A0A0D9R7W8	PSMG1	5	20.38	90.7	86.9	91.2	109.9	110	111.3
A0A0D9RU82	TNFAIP6	7	18.83	112.9	114.2	113.1	86.7	86.4	86.7
A0A0D9RFZ0	U2SURP	8	19.06	99.5	100.7	101.6	99.5	98.9	99.8
A0A0D9RXX8	PDCD6	6	22.48	82.3	82.9	83.6	119.1	115.1	116.9
A0A0D9SDD5	EXOC8	6	12.15	96.1	100.6	95	102.7	100.5	105.2
A0A0D9RJW6	THADA	7	21.74	101	101.3	104	98.4	96.1	99.1
A0A0D9RQ30		5	35.37	90.3	91	91.1	109.4	108.9	109.3
A0A0D9S021	VPS4B	5	22.06	98	95.6	97.1	105	100.8	103.4
A0A0D9RIZ9	WDR75	6	17.33	108.2	112.2	108.2	90	92.2	89.2
A0A0D9QZH2	GBF1	8	22.24	108.3	112.9	111.2	89.5	88.8	89.3
A0A0D9R3S9	SLC44A2	6	26.42	80.1	81.6	80.5	120	117.9	119.9
A0A0D9S3V8	UBE2Z	7	21.09	98.8	99.4	96.3	103.2	100.8	101.6
A0A0D9RYD8	COMMD6	4	18.31	93.8	95.4	94.2	101	110.2	105.4
A0A0D9QUP1		1	26.79	84.2	83.3	85.8	117.1	112.7	116.9
A0A0D9RP05	NXN	6	17.84	93	93.5	91.8	105	109.2	107.6
A0A0D9S0P0	GFAP	5	44.94	82.4	87.8	89.5	113.7	113.4	113.2
A0A0D9R1J8	PRKAG1	4	24.57	105.3	99.4	103	97.9	97.1	97.3
A0A0D9RSN1	UQCRC1	5	19.13	99.3	99.9	99	99	101.4	101.4
A0A0D9RRD3	RTRAF	6	27.27	94	93.1	92.4	107.2	106.2	107.1
A0A0D9RQ15	CTSA	4	20.73	115.4	113.2	113.1	86.7	87	84.6
A0A0D9S4Y0	ZCCHC8	5	19.56	98.9	103.1	104.5	98.1	96.6	98.8
A0A0D9R0V6	PROS1	6	16.34	132.4	131.3	132.7	67.9	68	67.7
A0A0D9R2P7	RHEB	6	24.32	89.2	86.6	86.3	113.5	110	114.4
A0A0D9RE07	FSD1	6	19.93	98.4	101.5	93.8	101.6	100.3	104.4
A0A0D9RBL4		2	20.2	81.8	82.7	80.5	120.7	114.5	119.9
A0A0D9QXQ1	PDCD5	4	16.64	75.7	72	72.4	128	123.5	128.4
A0A0D9R1Q0	TAF15	2	24.1	98.4	94.9	95	101.2	104.9	105.6
A0A0D9RAC1	DPYSL5	7	24.56	106	105.9	106.3	92.3	93.1	96.5
A0A0D9S7I9	PTPRF	7	13.55	113.8	113.6	121.6	82.9	84.4	83.8
A0A0D9RL74	MAP2K1	4	22.66	85	88.5	85.2	112.7	109.2	119.4
A0A0D9R253	ESYT2	5	18.96	113.4	110.6	112.3	87.6	87.1	89
A0A0D9R881	GPRC5A	6	24.34	72.4	73.7	75.8	129.6	122.2	126.3
A0A0D9R3Q6	QTRT1	5	27.72	98.9	104	99.5	98.9	100.5	98.1
A0A0D9R3Y2	ADPRH	4	16.76	95.7	105	103.2	95.3	100.4	100.3
A0A0D9S340	MED24	7	16.05	105.1	106.5	108.6	91.1	94.5	94.2
A0A0D9RPH9	MAN2C1	6	19.25	111.6	111.3	117.6	87.3	86.9	85.4
A0A0D9R5I8	UBQLN1	2	23.4	96.2	99.4	96.2	103.8	103	101.3
A0A0D9RT68	HECTD1	7	18.07	102.1	98.5	101.3	99.2	99.3	99.5
A0A0D9S489	CANT1	7	24.94	129.4	128.9	129.2	72	69.9	70.5
A0A0D9R4S8	CCDC6	6	18.66	90.2	89.9	88.1	111.6	108.8	111.3
A0A0D9QXD5	G3BP2	5	18.91	93.8	89.3	90.9	109.9	107.2	109
A0A0D9S0F9	LAMP2	6	24.47	106.7	105.7	107.8	93	93.1	93.7
A0A0D9RJC6	INTS8	7	22.05	115.3	120.9	121.3	78.3	83	81.2
A0A0D9QUY9	INTS4	7	21.16	111.7	108.6	109	91.8	87.8	91
A0A0D9S4W6	CLIP1	5	16.22	80.9	82.1	82.3	121	116.5	117.2
A0A0D9R8G8	SMARCA2	1	20.43	109.4	108.9	103.6	93.1	91.2	93.8
A0A0D9S6M8	RTCA	5	20.73	100.5	103.1	102.2	99.3	97	98.1
A0A0D9RQD4		5	17.36	96.5	97.8	100.5	100.5	99.1	105.6
A0A0D9RNP2	COPS5	5	28.22	101.2	98.4	98.6	102.5	98.2	101.1
A0A0D9REM0	SNRPB	5	20.22	93.3	91.3	93.9	110.3	106.3	105
A0A0D9QZX0	MVB12A	5	17.39	87.1	86.7	89.9	111	114.3	111
A0A0D9R221	MYO1D	6	21.96	102.3	101.6	100.1	99.5	98.4	98
A0A0D9RE03	NSFL1C	5	13.83	90.9	89.4	93.8	111.5	107.6	106.8
A0A0D9S5Z4	PDE4DIP	6	16.57	108.2	106.8	107.2	93.8	90.7	93.3
A0A0D9R676	ZNRD2	6	21.48	83.6	98.6	88.6	102.1	121.6	105.6
A0A0D9RB93	STK10	7	20.92	85.3	85.8	87.3	113.9	114	113.7
A0A0D9RS75	ADAM9	5	15.43	89.3	83.5	89.2	111.3	113	113.7
A0A0D9R9U2	LTN1	8	17.01	102.7	103.7	104.5	94.1	98.3	96.7
A0A0D9S3Y4	ARHGEF12	8	18.35	105	107.3	105.3	94.8	92.3	95.3
A0A0D9RSV8	MOGS	5	18.47	119.1	121.1	119.8	79.2	80.5	80.4
A0A0D9R5Y4	DPF2	5	17.48	93.8	96.5	96.8	101.7	106.5	104.7
A0A0D9R772	GNL1	5	19.48	99.3	108.5	106.1	94.4	96.3	95.4
A0A0D9S802	EPB41	4	11.88	92	96.2	89.9	104	110.1	107.8
A0A0D9RY41	PSMG2	4	27.17	105.2	102.3	106	95.6	95.2	95.8
A0A0D9SAU0	CSTF2T	3	20.54	95.8	95.1	96.7	102.8	104.1	105.4
A0A0D9S4X3	VPS26B	6	19.83	92.9	96.6	97	103.7	107.3	102.4
A0A0D9S4B2	GAA	6	19.28	113.2	112.6	113.9	87	86	87.3
A0A0D9S5R0		4	68.57	84.4	88.3	86.1	112.8	115.5	113
A0A0D9R346	ARID2	7	18.22	108.9	108.2	106.3	87.2	91.7	97.7
A0A0D9RZC3	PIK3C3	6	20.69	103	101.4	99.5	97.1	99.9	99.1
A0A0D9RWC9	ANAPC1	6	17.99	108.9	105.5	108.2	91.7	91.7	94.1
A0A0D9RN23		1	33.55	133	120	124.2	72.1	74.5	76.3
A0A0D9RHK1	CD36	3	96.54	66.4	72.1	67.6	131.3	133.1	129.5
A0A0D9RH12	SUCLG2	6	17.44	105.5	103.3	101.3	100	94.1	95.8
A0A0D9RYJ2	SUGT1	5	18.04	92.5	91.7	93.8	111.1	109.1	101.9
A0A0D9RNH2	SRSF6	4	23.31	100.8	105.1	101	96.6	98.9	97.6
A0A0D9QUJ2	PICALM	6	19.23	96.8	93.8	96.9	104.5	103	104.9
A0A0D9S1Q6	NECTIN2	4	15.57	99.6	95.2	98.5	100.7	100.9	105.2
A0A0D9RSI9	ARHGEF28	5	17.63	108.9	103.9	106.1	93	93.1	95
A0A0D9R7H3	TBC1D9B	7	20.36	101.7	104.1	101.7	94.8	102.6	95.1
A0A0D9RST0	CTBP1	2	22.96	106.5	106	103.2	92.3	97.7	94.3
A0A0D9R273	UBE3A	7	17.73	96.2	100.5	101.6	99	101.7	101.1
A0A0D9RNM3		4	37.29	106	106.2	110.8	89.4	92.7	94.9
A0A0D9RQ35	LYN	4	22.81	90.3	93.4	88.5	110.2	109.7	107.9
A0A0D9RLP1	MPP5	5	15.51	90.3	94.7	89.6	111.8	103.1	110.6
A0A0D9R2N4	BTAF1	5	16.27	115.7	118	118.8	80.6	83.3	83.6
A0A0D9RLC0	IMPA1	6	19.16	90.9	88.5	91.5	108.4	110	110.7
A0A0D9RLS5	GPHN	5	17.77	101.6	98.8	102.2	100.3	98.9	98.2
A0A0D9RYS3	RB1	7	20.9	98.7	112.3	99.3	95.3	97.7	96.7
A0A0D9RDI7	RPL26	6	30.13	97.9	95.4	96.2	103.9	104.2	102.4
A0A0D9RS13	EXOC6B	4	16.51	95.6	97.5	94.2	103.9	103	105.9
A0A0D9RUY2	RMND5A	5	19.58	109.5	110	110.6	89.2	89	91.8
A0A0D9S5C2	SHC1	8	19.94	92.5	94	102.9	104.6	102.1	104
A0A0D9RWW4	UXS1	6	19.65	114.3	114.3	113.5	87.1	84.2	86.6
A0A0D9RHT9	ABI1	4	20.05	83.1	83.9	84.1	118.8	114.8	115.4
A0A0D9RGM4	EIF2A	5	21.2	94	95.3	97.8	106.5	101.1	105.3
A0A0D9RGU3	ARL6IP5	4	27.44	120	118	115.8	82.8	77.3	86.1
A0A0D9R6H2	PDXK	3	20.3	80.3	76	77	121.6	121.9	123.2
A0A0D9R4E2	HPCAL1	5	17.71	90.7	92.3	93.5	106.2	111.1	106.2
A0A0D9RMA3	SAR1B	3	19.53	85.2	86.8	85.4	109.1	114.6	118.9
A0A0D9RI38	SPAG1	7	19.28	74.1	74	78.8	122.5	128.2	122.4
A0A0D9RYI9	SNRPD1	3	20.33	99.3	102.1	101.4	99.9	98.5	98.8
A0A0D9R022	KRT73	1	28.97	101.8	102.6	97.3	97.9	101.8	98.6
A0A0D9R4A7	EXOC2	4	17.07	100.5	102.8	101.7	98.7	97.4	98.9
A0A0D9QWW9	LSR	6	21.38	83.1	88	85.4	116.3	113.2	114
A0A0D9RN92	RRP9	7	17.48	104.1	104.5	104.2	94.8	96.2	96.1
A0A0D9S3C9		5	24.44	97.1	96	95.9	102.3	103.9	104.7
A0A0D9RWC0	WDR33	7	21.16	105.1	104.4	107	94.2	95	94.3
A0A0D9QVU1	EIF4E	4	25.5	95.7	96.7	98.5	102.8	103.5	102.8
A0A0D9S7K8	PPIH	5	26.32	88.8	89.7	89.8	111	110.4	110.4
A0A0D9RLH6	TMEM106B	5	23.03	100.1	101.9	99.4	100.1	100.6	97.9
A0A0D9S574		4	23.56	110.2	106.2	107.4	92.7	89.3	94.2
A0A0D9R6E8	SMC6	7	17.47	110.3	109.9	112	87.4	90.6	89.8
A0A0D9RJY3	CDH17	6	17.06	87.3	101.6	85.5	109.8	108.6	107.1
A0A0D9S3I8	F11R	6	27.77	100.4	97	102.3	99.6	101	99.7
A0A0D9REK2	GALNT10	7	19.57	117.9	119	119.5	79.8	82.1	81.8
A0A0D9RLP0		5	11.21	75.7	79.5	76.7	123.9	121.2	123.1
A0A0D9RK58	NUP88	5	18.34	97.2	96.6	99.8	103.9	100	102.6
A0A0D9RMV4	TSR1	6	18.69	110.1	113.5	111.5	88	90.1	86.8
A0A0D9SA89	HIST2H2AC	2	71.68	116.8	113.5	112.6	84	87.8	85.3
A0A0D9RA18	PES1	6	16.63	118	108.8	113.2	86.8	85.9	87.4
A0A0D9RI73	DAZAP1	4	19.19	90.4	93.8	88.3	109.1	108.2	110.1
A0A0D9QXG8	BAG3	7	20.71	82.4	77.7	82.2	118.6	120.5	118.7
A0A0D9QZG4	NFKB2	6	19.36	101.2	104.1	102.6	97.9	98.2	96
A0A0D9R3X9	PRKG1	6	18.46	108.7	109.9	106.6	92	91.4	91.5
A0A0D9R7R5	TP53I3	7	20.17	77.5	76.4	78.1	123.7	122.8	121.4
A0A0D9R582	PTTG1IP	4	29.97	92.9	97.5	95.8	109.3	102.2	102.4
A0A0D9RU14	PTPN23	7	22.64	101.3	99	99.5	99.6	101.7	99
A0A0D9SB97		4	28.24	105.9	108.5	107.6	90.3	96.7	90.9
A0A0D9S3K8	UBE4A	5	17.91	107.7	104.6	106.3	92.3	95	94.1
A0A0D9R645	SCYL1	6	19.93	108.6	108.5	107.8	91.5	91.1	92.4
A0A0D9R320	SLC38A2	3	15.52	85.3	85.8	89.1	114.7	115.5	109.6
A0A0D9R190	CD2BP2	6	15.68	110.7	113.2	114	84.4	91.4	86.2
A0A0D9R0J8	RNF40	5	19.95	110.1	113	107.9	88.7	88	92.3
A0A0D9RBU9	LANCL1	6	25	105.6	106.3	106.9	93.3	94.7	93.2
A0A0D9R657	LTBP3	5	16.76	122.8	119.7	122.3	77.9	77.5	79.8
A0A0D9RDE8	FAM91A1	5	25.09	109.9	107.9	112.2	89.1	88.7	92.1
A0A0D9QW55	CPM	5	18.36	89.3	92.3	90.6	108.6	109	110.2
A0A0D9RS60	GAK	7	16.15	99.5	99.3	96.9	97.4	103.4	103.4
A0A0D9RJR1	SEC62	6	18.53	106.3	102.4	98.5	98.2	96.6	98
A0A0D9RX77		4	17.83	84.5	87.4	89.4	115.6	111.4	111.8
A0A0D9R2B2	FEN1	5	24.65	101.7	98.8	97.9	102.2	97.4	101.9
A0A0D9RMP8	RPRD1B	5	15.89	95.3	92.2	95.7	104.9	106.6	105.2
A0A0D9R0Y5	GPC1	6	17.53	115.6	116.8	114	83.6	85	85.1
A0A0D9R1K5	CORO1A	5	20.87	61.1	60.3	63.8	143.1	133.8	138
A0A0D9RY42	TM9SF2	6	15.62	107.8	104.1	106.7	95.1	92.8	93.5
A0A0D9S2X6	CA11	4	19.67	150.2	149.1	148.7	50.1	51.3	50.7
A0A0D9S887	LYPLA2	4	27.39	99.1	97.8	94	102.9	104.3	101.8
A0A0D9SA62		3	26.05	82.4	82.1	84	119	115.5	117
A0A0D9R5X8	HPRT1	4	15.55	87.9	87.3	87.2	114	112.4	111.3
A0A0D9RUQ7	LYAR	4	17.29	107.6	104.1	104.1	94.5	94.7	95.2
A0A0D9RLL2	PBRM1	6	15.15	111.3	116.2	110.3	85.5	87.6	89.2
A0A0D9R5R6	DOCK10	6	10.99	83.7	91.9	83.8	112.7	115.4	112.5
A0A0D9REF5	GRHPR	5	19.68	91.3	104.3	89.3	103.9	108.3	102.8
A0A0D9QYH3	TIMELESS	6	19.76	105	106.5	106.2	92	94.8	95.5
A0A0D9QVX3	INPPL1	6	14.95	90.8	96.3	92.3	105.9	108.6	106.1
A0A0D9RSP8	VAPB	4	20.07	101.6	100.4	99.8	98.7	97.7	101.8
A0A0D9RWQ4	NUP155	7	20.82	106.7	108.3	103.9	96	92.4	92.6
A0A0D9RGB7	KIFAP3	5	15.97	102.5	102.6	100.3	98.3	97.4	98.9
A0A0D9S2A0	MVD	4	17.25	107.4	105.4	105.7	95.3	91.3	94.9
A0A0D9S7C6	CMPK1	4	22.84	78.8	81.1	81	119.5	119.5	120.1
A0A0D9RXS9	ME1	7	15.61	96.2	98.7	96.7	103.9	102.3	102.2
A0A0D9S379	GRB7	4	12.93	110.4	111.1	114.3	86.4	90.1	87.8
A0A0D9RQA8	TCEA1	6	16.63	77	91.6	77.3	116.5	122.6	115.1
A0A0D9S7A9	OSBPL9	6	13.53	100.9	101.1	99.4	100.6	98.1	99.8
A0A0D9S508	ARHGEF2	6	17.24	108.1	105.5	105.9	94.3	91.3	94.9
A0A0D9RQJ9	CRYBG1	7	17.98	92.1	94.7	95.2	103	106.9	108.1
A0A0D9S1F5	LRBA	6	20.25	99.6	101.5	98.7	100.2	100	100
A0A0D9QXY0	TRIM47	6	16.42	108.9	103.8	109	94.7	92.1	91.5
A0A0D9QWP9		4	20.53	96.2	93.9	95.5	100.3	106.4	107.7
A0A0D9R464		6	19.92	72.4	72.9	71.7	130	125.2	127.9
A0A0D9RYT5	ESD	5	19.09	94.4	92.2	95.5	107.1	104.8	105.9
A0A0D9R7Y5	COPS3	5	18.59	93.8	104	94.6	103.5	105.8	98.3
A0A0D9QWZ4	MLKL	6	27.07	105.3	107.9	106.1	92.4	94.8	93.5
A0A0D9S185	MED17	5	19.02	110.1	111	109.2	88.2	89.4	92.1
A0A0D9R975	MTPN	4	19.44	79.5	77.8	77.7	122.5	119.6	123
A0A0D9RN62	WDR81	6	14.1	108.8	106.7	109.7	93.2	91	90.6
A0A0D9RQP2	WDR92	5	18.78	91.1	92.6	92.9	102.3	116.7	104.5
A0A0D9S0Y1	IKBIP	5	20.7	94.4	95.1	95.8	103.6	103	108.1
A0A0D9R5T3	CUL3	7	19.35	97.9	103	101.1	98.4	100.2	99.3
A0A0D9QW47	CPSF6	6	14.43	94.5	97.9	100	104.1	102.2	101.3
A0A0D9RYC1	MAD1L1	6	14.38	106.8	107	109.7	96.3	90	90.2
A0A0D9RW87	ERCC3	6	17.02	118.7	116.3	117.3	81.8	83.4	82.6
A0A0D9RBI8	CD81	1	23.74	97.4	94.6	95	102.9	104.6	105.5
A0A0D9RST5	MAEA	6	21.22	109.9	110.1	109.6	91.6	90.7	88.2
A0A0D9RYC7	SNX8	5	16.72	102.6	102.5	102.7	98.9	94.9	98.4
A0A0D9RCW8	RBM39	4	17.48	112.2	102.8	108.3	90.7	93.8	92.2
A0A0D9RMH3	USP11	3	14.29	113.3	117.5	118.6	86.5	81.4	82.6
A0A0D9RH36	IGBP1	6	20.98	87.6	94	88.1	109.9	111.1	109.3
A0A0D9QYK8	PRMT3	4	17.83	99.3	106.3	104.5	96.4	94	99.7
A0A0D9RSN3	POLD2	5	18.14	103.1	104.3	106.2	94.3	95.1	97
A0A0D9R047	MPO	3	15.46	70.1	72.7	70.6	131.9	125.1	129.6
A0A0D9S150	PAFAH1B3	3	17.15	92.5	89.2	92.8	109.5	106.4	109.6
A0A0D9S8B8	HP1BP3	6	16.79	115.7	112	113	84.6	87.2	87.5
A0A0D9S386	ZPR1	6	20.77	85.9	84.9	87.9	112.7	114.8	113.7
A0A0D9R161	DHRS11	6	16.02	98.2	92.4	99.9	104.6	105	100
A0A0D9S5B8	FLAD1	4	14.86	106.9	102.9	103.1	94.6	100.5	92.1
A0A0D9RHE8		2	19.17	72.4	74.7	74.8	126.6	125.3	126.1
A0A0D9RFJ6	DNAJB9	6	20.11	78.9	79	77.7	119.7	124.1	120.5
A0A0D9S5Y0	POLR3C	4	14.44	94.3	104.7	97.6	105.7	100.2	97.6
A0A0D9RC57	TOLLIP	4	18.89	83.3	87.9	87.2	116.8	113.7	111.2
A0A0D9R1V9	ATXN2L	7	19.63	82.1	86.6	82.8	117	115.3	116.2
A0A0D9RQE4		4	14.09	89.4	91.8	91.5	110.9	108	108.5
A0A0D9R2H3	RAD23A	4	22.19	79.3	85.3	81.9	117.2	117	119.2
A0A0D9QX66	GALNT18	5	18.68	141.7	136.8	141.8	59.2	59.8	60.8
A0A0D9RTX6	BROX	5	26.25	88.4	88.3	88.4	112.2	110.9	111.8
A0A0D9R111	ADSL	5	27.01	91.5	98.1	92.3	103	110.8	104.4
A0A0D9RKU9	HSPA14	6	20.73	92.5	90.4	91.1	106.7	110.4	108.9
A0A0D9QYU5	MYL6B	2	31.03	86.7	87.9	89.5	114.2	110.2	111.5
A0A0D9RMI2	MVB12B	5	18.8	93	96.9	94.7	101.3	109.1	105
A0A0D9RKL1	HACD3	6	14.22	101	98.5	103.9	98.5	97	101
A0A0D9S5N7	S100A2	6	25.89	90.7	90	90.2	110.6	109.4	109.1
A0A0D9S8C1	DDOST	5	18.05	101.5	101.8	97.8	100.7	98.5	99.7
A0A0D9RJK3	ADGRF5	5	17.64	96.9	90.2	90.2	106.3	109.6	106.8
A0A0D9RFX7	PCOLCE2	5	19.87	125.1	119.6	125	75.7	77.2	77.5
A0A0D9RHZ1	AFDN	5	16.05	91.9	96.3	89.1	110.1	107.3	105.3
A0A0D9QZ39	CRLF1	5	21.1	142.6	138	139.6	60.7	59.6	59.5
A0A0D9R2P0	PRKAG2	3	16.44	98	98.9	98.7	101.5	99.9	103.1
A0A0D9RCY8	MAT2B	6	16.49	92.4	93	96.3	101.2	105.9	111.3
A0A0D9S3C4	FBXL20	5	17.05	94.1	95.5	94.2	104.7	107	104.5
A0A0D9RY48	AFG3L2	4	17.51	99.3	94.4	97.4	102.2	103.7	103.1
A0A0D9S6X0	ADGRL2	4	17.85	78	79.9	78.2	121.2	119.6	123.2
A0A0D9S0Y0	TGFB1	4	18.39	103	102.8	102.2	98.5	97.2	96.4
A0A0D9S801	SRSF4	3	22.18	114.3	110.4	111.6	89.5	87.3	86.8
A0A0D9QVT3	UTP4	6	17.92	108	107.7	105.5	90.3	96.9	91.7
A0A0D9RK17	PTER	4	20.41	94.3	92	94.8	106.2	107.9	104.9
A0A0D9S4E1		5	19.26	84.8	85.7	91.2	110.5	116.2	111.7
A0A0D9RC66	CHMP5	5	21.52	74.5	75.1	75.9	127.5	123.2	123.8
A0A0D9S818	RPA2	4	15.44	86.9	99	90.1	109.3	108.7	106.1
A0A0D9QZ15	TTC38	4	16.76	111.8	108	108.1	90.2	91.2	90.6
A0A0D9R9W0	NMRAL1	7	17.36	98.9	98.3	99.5	102.3	101	100
A0A0D9RS20		4	19.54	71.6	73	72.1	132	124.6	126.7
A0A0D9R493	UQCRC2	5	16.43	85.4	87.5	85.2	116.1	112.4	113.5
A0A0D9RWL1	CTSB	4	15.59	95.3	96.9	96.2	100.4	105.2	106.1
A0A0D9RZE2	SLC7A1	4	18.41	82.6	80.6	84.1	118.2	116.4	118.2
A0A0D9RGF2		7	18.07	93.9	92.4	92.8	109.2	105.9	105.8
A0A0D9QWI4	COG4	4	15.39	97.8	101.5	98.8	103.6	97.4	100.9
A0A0D9R2T7	PRKCB	2	22.61	99.8	100.6	106.3	95.9	97.5	99.9
A0A0D9RQA0	OLA1	6	23.75	88.8	90.2	89.1	106.9	115.5	109.6
A0A0D9RI92	TMED10	3	22.54	84.4	84.6	87	116.3	112.8	114.9
A0A0D9RR54	MSH3	6	15.69	104.3	106.4	103.4	96.7	95.4	93.8
A0A0D9SDY5		3	18.07	82.4	78.3	78.8	122.4	117.9	120.2
A0A0D9R2R0	EML3	5	15.68	105.5	107.7	107.6	96.5	90.7	92
A0A0D9RX99	FRYL	6	15.15	86.8	92.2	86.4	113.4	113.1	108.2
A0A0D9S4H6	SRPRA	6	17.87	90.8	95.9	95.1	111.4	103.8	103.1
A0A0D9R6W5	PDXDC1	6	12.62	102.3	100.5	97.9	101.5	98.3	99.4
[truncated: 2,590 more rows]
